# Supplementary material for: 2,3-Diphenyl-2,3,5,6-tetra­hydro-4H-1,3-thia­zin-4-one
Source: Acta Crystallogr Sect E Struct Rep Online. 2014 Jan 15;70(Pt 2):o133. doi: 10.1107/S1600536814000324 (PMC3998299; doi:10.1107/S1600536814000324)
Supplement: Supplementary file 1 [file e-70-0o133-sup1.cif]

##############################################################################
#                                                                            #
# This CIF contains the data in a paper accepted for publication in          #
# Acta Crystallographica Section E. It conforms to the requirements of       #
# Notes for Authors for Acta Crystallographica Section E, and has been       #
# peer reviewed under the auspices of the IUCr Commission on Journals.       #
#                                                                            #
# Full details of the Crystallographic Information File format               #
# are given in the paper "The Crystallographic Information File (CIF):       #
# a New Standard Archive File for Crystallography" by S. R. Hall, F. H.      #
# Allen and I. D. Brown [Acta Cryst. (1991), A47, 655-685].                  #
#                                                                            #
# The current version of the core CIF dictionary is obtainable from          #
# ftp://ftp.iucr.org/pub/cif_core.dic.                                       #
#                                                                            #
# Software is freely available for graphical display of the structure(s)     #
# in this CIF. For information consult the CIF software page                 #
# http://www.iucr.org/resources/cif/software.                                #
#                                                                            #
# This file may be used for bona fide research purposes within the           #
# scientific community so long as proper attribution is given to the journal # 
# article from which it was obtained.                                        #
#                                                                            #
##############################################################################
data_I
_audit_creation_method     SHELXL-97
_journal_date_recd_electronic     2013-11-07
_journal_date_accepted     2014-01-06
_journal_name_full     'Acta Crystallographica, Section E'
_journal_year     2014
_journal_volume     70
_journal_issue      2
_journal_page_first     o133
_journal_page_last     o133
_journal_paper_category     QO
_journal_paper_doi     10.1107/S1600536814000324
_journal_coeditor_code     FY2109
_publ_contact_author_name     'Lee Silverberg'
_publ_contact_author_address
;
Pennsylvania State University, Schuylkill Campus
200 University Drive
Schuylkill Haven, PA 17972
USA
;
_publ_contact_author_email     'ljs43@psu.edu'
_publ_contact_author_fax     '1(570)3856105'
_publ_contact_author_phone     '+1 570 385 6051'
_publ_section_title
;
2,3-Diphenyl-2,3,5,6-tetrahydro-4<i>H</i>-1,3-thiazin-4-one
;
loop_
    _publ_author_name
    _publ_author_address
    'Hemant P. Yennawar'
;
Department of Chemistry
Pennsylvania State University,
University Park, PA 16802
USA
;
    'Lee J. Silverberg'
;
Pennsylvania State University, Schuylkill Campus
200 University Drive
Schuylkill Haven, PA 17972
USA
;
_database_code_depnum_ccdc_archive     'CCDC 980096'
_chemical_name_systematic
;
2,3-Diphenyl-2,3,5,6-tetrahydro-4<i>H</i>-1,3-thiazin-4-one
;
_chemical_formula_moiety     'C16 H15 N O S'
_chemical_formula_sum     'C16 H15 N O S'
_chemical_formula_iupac     'C16 H15 N O S'
_chemical_formula_weight     269.35
_chemical_melting_point     369
_symmetry_cell_setting     monoclinic
_symmetry_space_group_name_H-M     'P 21/c'
_symmetry_space_group_name_Hall     '-P 2ybc'
loop_
    _symmetry_equiv_pos_as_xyz
    'x, y, z'
    '-x, y+1/2, -z+1/2'
    '-x, -y, -z'
    'x, -y-1/2, z-1/2'
_cell_length_a     13.745(3)
_cell_length_b     8.240(2)
_cell_length_c     12.151(3)
_cell_angle_alpha     90.00
_cell_angle_beta     100.079(6)
_cell_angle_gamma     90.00
_cell_volume     1355.0(6)
_cell_formula_units_Z     4
_cell_measurement_reflns_used     2176
_cell_measurement_theta_min     2.895
_cell_measurement_theta_max     24.602
_cell_measurement_temperature     298(2)
_exptl_crystal_description     block
_exptl_crystal_colour     colorless
_exptl_crystal_size_max     0.20
_exptl_crystal_size_mid     0.18
_exptl_crystal_size_min     0.07
_exptl_crystal_density_diffrn     1.320
_exptl_crystal_density_method     'not measured'
_exptl_crystal_F_000     568
_exptl_absorpt_coefficient_mu     0.230
_exptl_absorpt_correction_type     multi-scan
_exptl_absorpt_process_details     '(SADABS; Bruker, 2001)'
_exptl_absorpt_correction_T_min     0.9555
_exptl_absorpt_correction_T_max     0.9841
_exptl_special_details     ?
_diffrn_ambient_temperature     298(2)
_diffrn_radiation_type     MoK\a
_diffrn_radiation_wavelength     0.71073
_diffrn_radiation_source     'fine-focus sealed tube'
_diffrn_radiation_monochromator     'Parallel, graphite'
_diffrn_measurement_device_type     'Bruker SMART APEX CCD'
_diffrn_measurement_method     '\f and \w scans'
_diffrn_detector_area_resol_mean     8.34
_diffrn_reflns_number     12350
_diffrn_reflns_av_R_equivalents     0.0411
_diffrn_reflns_av_sigmaI/netI     0.0442
_diffrn_reflns_theta_min     2.89
_diffrn_reflns_theta_max     28.31
_diffrn_reflns_theta_full     28.31
_diffrn_measured_fraction_theta_max     0.990
_diffrn_measured_fraction_theta_full     0.990
_diffrn_reflns_limit_h_min     -18
_diffrn_reflns_limit_h_max     18
_diffrn_reflns_limit_k_min     -10
_diffrn_reflns_limit_k_max     10
_diffrn_reflns_limit_l_min     -16
_diffrn_reflns_limit_l_max     15
_refine_special_details
;
Refinement of <i>F</i>^2^ against ALL reflections. The weighted <i>R</i>-factor
<i>wR</i> and goodness of fit <i>S</i> are based on <i>F</i>^2^, conventional
<i>R</i>-factors <i>R</i> are based on <i>F</i>, with <i>F</i> set to zero for
negative <i>F</i>^2^. The threshold expression of <i>F</i>^2^ >
\s(<i>F</i>^2^) is used only for calculating <i>R</i>-factors(gt) <i>etc</i>.
and is not relevant to the choice of reflections for refinement.
<i>R</i>-factors based on <i>F</i>^2^ are statistically about twice as large
as those based on <i>F</i>, and <i>R</i>- factors based on ALL data will be
even larger.
;
_reflns_number_total     3342
_reflns_number_gt     2558
_reflns_threshold_expression     I>2sigma(I)
_refine_ls_structure_factor_coef     Fsqd
_refine_ls_matrix_type     full
_refine_ls_R_factor_all     0.0831
_refine_ls_R_factor_gt     0.0608
_refine_ls_wR_factor_gt     0.1299
_refine_ls_wR_factor_ref     0.1396
_refine_ls_goodness_of_fit_ref     1.127
_refine_ls_restrained_S_all     1.127
_refine_ls_number_reflns     3342
_refine_ls_number_parameters     172
_refine_ls_number_restraints     0
_refine_ls_hydrogen_treatment     noref
_refine_ls_weighting_scheme     calc
_refine_ls_weighting_details
         'calc w=1/[\s^2^(Fo^2^)+(0.0575P)^2^+0.2756P] where P=(Fo^2^+2Fc^2^)/3'
_atom_sites_solution_hydrogens     geom
_atom_sites_solution_primary     direct
_atom_sites_solution_secondary     difmap
_refine_ls_shift/su_max     0.001
_refine_ls_shift/su_mean     0.000
_refine_diff_density_max     0.311
_refine_diff_density_min     -0.184
_refine_ls_extinction_method     none
_refine_ls_extinction_coef     ?
loop_
    _atom_type_symbol
    _atom_type_description
    _atom_type_scat_dispersion_real
    _atom_type_scat_dispersion_imag
    _atom_type_scat_source
    'C' 'C' 0.0033 0.0016
                         'International Tables Vol C Tables 4.2.6.8 and 6.1.1.4'
    'H' 'H' 0.0000 0.0000
                         'International Tables Vol C Tables 4.2.6.8 and 6.1.1.4'
    'N' 'N' 0.0061 0.0033
                         'International Tables Vol C Tables 4.2.6.8 and 6.1.1.4'
    'S' 'S' 0.1246 0.1234
                         'International Tables Vol C Tables 4.2.6.8 and 6.1.1.4'
    'O' 'O' 0.0106 0.0060
                         'International Tables Vol C Tables 4.2.6.8 and 6.1.1.4'
_computing_data_collection     'SMART (Bruker, 2001)'
_computing_cell_refinement     'SAINT (Bruker, 2001)'
_computing_data_reduction     'SAINT (Bruker, 2001)'
_computing_structure_solution     '<i>SHELXS97</i> (Sheldrick, 2008)'
_computing_structure_refinement     '<i>SHELXL97</i> (Sheldrick, 2008)'
_computing_molecular_graphics     'SHELXTL (Sheldrick, 2008)'
_computing_publication_material     'WinGX (Farrugia, 2012)'
loop_
    _atom_site_type_symbol
    _atom_site_label
    _atom_site_fract_x
    _atom_site_fract_y
    _atom_site_fract_z
    _atom_site_U_iso_or_equiv
    _atom_site_adp_type
    _atom_site_calc_flag
    _atom_site_refinement_flags
    _atom_site_occupancy
    _atom_site_symmetry_multiplicity
    _atom_site_disorder_assembly
    _atom_site_disorder_group
    C C1 0.70658(15) 0.2133(3) 0.70023(17) 0.0367(5) Uani d . 1 1 . .
    C C2 0.59588(16) 0.2058(3) 0.66146(19) 0.0443(5) Uani d . 1 1 . .
    H H2A 0.5705 0.3158 0.6600 0.053 Uiso calc R 1 1 . .
    H H2B 0.5838 0.1664 0.5851 0.053 Uiso calc R 1 1 . .
    C C3 0.53595(16) 0.1031(3) 0.72800(19) 0.0468(6) Uani d . 1 1 . .
    H H3A 0.5481 -0.0110 0.7162 0.056 Uiso calc R 1 1 . .
    H H3B 0.4661 0.1239 0.7035 0.056 Uiso calc R 1 1 . .
    C C4 0.69656(14) 0.0797(2) 0.88595(16) 0.0306(4) Uani d . 1 1 . .
    H H4 0.7313 0.1214 0.9577 0.037 Uiso calc R 1 1 . .
    C C5 0.70157(14) -0.1039(2) 0.89528(16) 0.0317(4) Uani d . 1 1 . .
    C C6 0.73750(16) -0.2034(3) 0.8207(2) 0.0433(5) Uani d . 1 1 . .
    H H6 0.7584 -0.1587 0.7585 0.052 Uiso calc R 1 1 . .
    C C7 0.74288(18) -0.3710(3) 0.8377(3) 0.0586(7) Uani d . 1 1 . .
    H H7 0.7670 -0.4376 0.7868 0.070 Uiso calc R 1 1 . .
    C C8 0.71254(19) -0.4369(3) 0.9293(3) 0.0625(8) Uani d . 1 1 . .
    H H8 0.7166 -0.5484 0.9411 0.075 Uiso calc R 1 1 . .
    C C9 0.6762(2) -0.3388(3) 1.0037(2) 0.0606(7) Uani d . 1 1 . .
    H H9 0.6550 -0.3840 1.0655 0.073 Uiso calc R 1 1 . .
    C C10 0.67093(18) -0.1745(3) 0.98732(19) 0.0475(6) Uani d . 1 1 . .
    H H10 0.6465 -0.1091 1.0386 0.057 Uiso calc R 1 1 . .
    C C11 0.85580(14) 0.1465(3) 0.82879(18) 0.0367(5) Uani d . 1 1 . .
    C C12 0.91089(17) 0.0689(3) 0.7593(2) 0.0535(6) Uani d . 1 1 . .
    H H12 0.8796 0.0199 0.6936 0.064 Uiso calc R 1 1 . .
    C C13 1.0121(2) 0.0647(4) 0.7881(3) 0.0781(9) Uani d . 1 1 . .
    H H13 1.0492 0.0118 0.7420 0.094 Uiso calc R 1 1 . .
    C C14 1.0589(2) 0.1379(5) 0.8843(3) 0.0823(11) Uani d . 1 1 . .
    H H14 1.1274 0.1356 0.9028 0.099 Uiso calc R 1 1 . .
    C C15 1.0044(2) 0.2145(4) 0.9531(3) 0.0749(9) Uani d . 1 1 . .
    H H15 1.0362 0.2637 1.0185 0.090 Uiso calc R 1 1 . .
    C C16 0.90219(17) 0.2192(3) 0.9258(2) 0.0524(6) Uani d . 1 1 . .
    H H16 0.8653 0.2711 0.9727 0.063 Uiso calc R 1 1 . .
    N N1 0.74904(11) 0.14718(19) 0.79997(13) 0.0316(4) Uani d . 1 1 . .
    O O1 0.75623(12) 0.2813(2) 0.64049(14) 0.0575(5) Uani d . 1 1 . .
    S S1 0.57039(4) 0.15171(7) 0.87256(5) 0.04271(18) Uani d . 1 1 . .
loop_
    _atom_site_aniso_label
    _atom_site_aniso_U_11
    _atom_site_aniso_U_22
    _atom_site_aniso_U_33
    _atom_site_aniso_U_12
    _atom_site_aniso_U_13
    _atom_site_aniso_U_23
    C1 0.0418(11) 0.0387(11) 0.0300(10) 0.0028(9) 0.0075(9) 0.0028(9)
    C2 0.0424(12) 0.0530(13) 0.0352(12) 0.0065(10) 0.0006(9) 0.0050(10)
    C3 0.0327(11) 0.0543(13) 0.0510(14) 0.0016(10) 0.0008(10) -0.0004(11)
    C4 0.0321(10) 0.0345(10) 0.0260(9) -0.0025(8) 0.0073(8) -0.0002(8)
    C5 0.0271(9) 0.0337(10) 0.0324(10) -0.0023(7) -0.0001(8) 0.0023(8)
    C6 0.0378(11) 0.0417(12) 0.0525(14) -0.0020(9) 0.0138(10) -0.0028(10)
    C7 0.0433(13) 0.0410(13) 0.094(2) 0.0012(10) 0.0176(13) -0.0159(14)
    C8 0.0509(14) 0.0345(12) 0.096(2) -0.0045(11) -0.0033(14) 0.0155(14)
    C9 0.0751(19) 0.0483(15) 0.0552(16) -0.0134(13) 0.0024(14) 0.0187(13)
    C10 0.0596(15) 0.0456(13) 0.0380(12) -0.0084(11) 0.0105(11) 0.0057(10)
    C11 0.0304(10) 0.0388(11) 0.0416(12) -0.0023(8) 0.0079(8) 0.0100(9)
    C12 0.0406(13) 0.0620(16) 0.0622(16) -0.0002(11) 0.0210(12) 0.0015(13)
    C13 0.0433(15) 0.101(2) 0.096(2) 0.0096(15) 0.0308(16) 0.016(2)
    C14 0.0302(13) 0.116(3) 0.100(3) -0.0001(15) 0.0103(16) 0.032(2)
    C15 0.0471(16) 0.099(2) 0.071(2) -0.0182(16) -0.0107(14) 0.0139(17)
    C16 0.0413(13) 0.0632(16) 0.0502(14) -0.0058(11) 0.0010(11) 0.0036(12)
    N1 0.0297(8) 0.0362(9) 0.0296(8) -0.0012(7) 0.0073(6) 0.0046(7)
    O1 0.0549(10) 0.0746(12) 0.0447(10) -0.0011(9) 0.0138(8) 0.0237(9)
    S1 0.0376(3) 0.0476(3) 0.0466(3) 0.0076(2) 0.0176(2) 0.0004(3)
_geom_special_details
;
All e.s.d.'s (except the e.s.d. in the dihedral angle between two l.s. planes)
are estimated using the full covariance matrix. The cell e.s.d.'s are taken
into account individually in the estimation of e.s.d.'s in distances, angles
and torsion angles; correlations between e.s.d.'s in cell parameters are only
used when they are defined by crystal symmetry. An approximate (isotropic)
treatment of cell e.s.d.'s is used for estimating e.s.d.'s involving l.s.
planes.
;
loop_
    _geom_bond_atom_site_label_1
    _geom_bond_atom_site_label_2
    _geom_bond_site_symmetry_2
    _geom_bond_distance
    _geom_bond_publ_flag
    C1 O1 . 1.217(2) ?
    C1 N1 . 1.363(3) ?
    C1 C2 . 1.513(3) ?
    C2 C3 . 1.511(3) ?
    C2 H2A . 0.9700 ?
    C2 H2B . 0.9700 ?
    C3 S1 . 1.783(2) ?
    C3 H3A . 0.9700 ?
    C3 H3B . 0.9700 ?
    C4 N1 . 1.478(2) ?
    C4 C5 . 1.518(3) ?
    C4 S1 . 1.813(2) ?
    C4 H4 . 0.9800 ?
    C5 C6 . 1.377(3) ?
    C5 C10 . 1.390(3) ?
    C6 C7 . 1.396(3) ?
    C6 H6 . 0.9300 ?
    C7 C8 . 1.368(4) ?
    C7 H7 . 0.9300 ?
    C8 C9 . 1.370(4) ?
    C8 H8 . 0.9300 ?
    C9 C10 . 1.368(3) ?
    C9 H9 . 0.9300 ?
    C10 H10 . 0.9300 ?
    C11 C16 . 1.376(3) ?
    C11 C12 . 1.385(3) ?
    C11 N1 . 1.448(2) ?
    C12 C13 . 1.374(4) ?
    C12 H12 . 0.9300 ?
    C13 C14 . 1.371(5) ?
    C13 H13 . 0.9300 ?
    C14 C15 . 1.370(5) ?
    C14 H14 . 0.9300 ?
    C15 C16 . 1.387(4) ?
    C15 H15 . 0.9300 ?
    C16 H16 . 0.9300 ?
loop_
    _geom_angle_atom_site_label_1
    _geom_angle_atom_site_label_2
    _geom_angle_atom_site_label_3
    _geom_angle_site_symmetry_1
    _geom_angle_site_symmetry_3
    _geom_angle
    _geom_angle_publ_flag
    O1 C1 N1 . . 121.12(19) ?
    O1 C1 C2 . . 118.13(19) ?
    N1 C1 C2 . . 120.75(18) ?
    C3 C2 C1 . . 117.96(18) ?
    C3 C2 H2A . . 107.8 ?
    C1 C2 H2A . . 107.8 ?
    C3 C2 H2B . . 107.8 ?
    C1 C2 H2B . . 107.8 ?
    H2A C2 H2B . . 107.2 ?
    C2 C3 S1 . . 109.00(16) ?
    C2 C3 H3A . . 109.9 ?
    S1 C3 H3A . . 109.9 ?
    C2 C3 H3B . . 109.9 ?
    S1 C3 H3B . . 109.9 ?
    H3A C3 H3B . . 108.3 ?
    N1 C4 C5 . . 113.97(16) ?
    N1 C4 S1 . . 113.02(13) ?
    C5 C4 S1 . . 111.29(13) ?
    N1 C4 H4 . . 105.9 ?
    C5 C4 H4 . . 105.9 ?
    S1 C4 H4 . . 105.9 ?
    C6 C5 C10 . . 118.4(2) ?
    C6 C5 C4 . . 124.14(19) ?
    C10 C5 C4 . . 117.46(18) ?
    C5 C6 C7 . . 120.5(2) ?
    C5 C6 H6 . . 119.8 ?
    C7 C6 H6 . . 119.8 ?
    C8 C7 C6 . . 119.8(2) ?
    C8 C7 H7 . . 120.1 ?
    C6 C7 H7 . . 120.1 ?
    C7 C8 C9 . . 120.0(2) ?
    C7 C8 H8 . . 120.0 ?
    C9 C8 H8 . . 120.0 ?
    C10 C9 C8 . . 120.3(2) ?
    C10 C9 H9 . . 119.9 ?
    C8 C9 H9 . . 119.9 ?
    C9 C10 C5 . . 121.0(2) ?
    C9 C10 H10 . . 119.5 ?
    C5 C10 H10 . . 119.5 ?
    C16 C11 C12 . . 120.2(2) ?
    C16 C11 N1 . . 120.3(2) ?
    C12 C11 N1 . . 119.6(2) ?
    C13 C12 C11 . . 119.6(3) ?
    C13 C12 H12 . . 120.2 ?
    C11 C12 H12 . . 120.2 ?
    C14 C13 C12 . . 120.6(3) ?
    C14 C13 H13 . . 119.7 ?
    C12 C13 H13 . . 119.7 ?
    C15 C14 C13 . . 119.9(3) ?
    C15 C14 H14 . . 120.1 ?
    C13 C14 H14 . . 120.1 ?
    C14 C15 C16 . . 120.4(3) ?
    C14 C15 H15 . . 119.8 ?
    C16 C15 H15 . . 119.8 ?
    C11 C16 C15 . . 119.4(3) ?
    C11 C16 H16 . . 120.3 ?
    C15 C16 H16 . . 120.3 ?
    C1 N1 C11 . . 118.34(16) ?
    C1 N1 C4 . . 126.35(16) ?
    C11 N1 C4 . . 115.27(15) ?
    C3 S1 C4 . . 95.72(10) ?
loop_
    _geom_torsion_atom_site_label_1
    _geom_torsion_atom_site_label_2
    _geom_torsion_atom_site_label_3
    _geom_torsion_atom_site_label_4
    _geom_torsion_site_symmetry_1
    _geom_torsion_site_symmetry_2
    _geom_torsion_site_symmetry_3
    _geom_torsion_site_symmetry_4
    _geom_torsion
    _geom_torsion_publ_flag
    O1 C1 C2 C3 . . . . 172.2(2) ?
    N1 C1 C2 C3 . . . . -8.5(3) ?
    C1 C2 C3 S1 . . . . 49.0(2) ?
    N1 C4 C5 C6 . . . . -9.7(3) ?
    S1 C4 C5 C6 . . . . 119.51(19) ?
    N1 C4 C5 C10 . . . . 167.98(17) ?
    S1 C4 C5 C10 . . . . -62.8(2) ?
    C10 C5 C6 C7 . . . . -0.1(3) ?
    C4 C5 C6 C7 . . . . 177.6(2) ?
    C5 C6 C7 C8 . . . . -0.2(4) ?
    C6 C7 C8 C9 . . . . 0.5(4) ?
    C7 C8 C9 C10 . . . . -0.6(4) ?
    C8 C9 C10 C5 . . . . 0.3(4) ?
    C6 C5 C10 C9 . . . . 0.0(3) ?
    C4 C5 C10 C9 . . . . -177.9(2) ?
    C16 C11 C12 C13 . . . . 0.2(4) ?
    N1 C11 C12 C13 . . . . -178.4(2) ?
    C11 C12 C13 C14 . . . . -0.6(4) ?
    C12 C13 C14 C15 . . . . 0.7(5) ?
    C13 C14 C15 C16 . . . . -0.3(5) ?
    C12 C11 C16 C15 . . . . 0.2(4) ?
    N1 C11 C16 C15 . . . . 178.7(2) ?
    C14 C15 C16 C11 . . . . -0.1(4) ?
    O1 C1 N1 C11 . . . . -5.6(3) ?
    C2 C1 N1 C11 . . . . 175.19(19) ?
    O1 C1 N1 C4 . . . . 172.0(2) ?
    C2 C1 N1 C4 . . . . -7.2(3) ?
    C16 C11 N1 C1 . . . . 122.7(2) ?
    C12 C11 N1 C1 . . . . -58.8(3) ?
    C16 C11 N1 C4 . . . . -55.1(3) ?
    C12 C11 N1 C4 . . . . 123.4(2) ?
    C5 C4 N1 C1 . . . . 108.3(2) ?
    S1 C4 N1 C1 . . . . -20.1(2) ?
    C5 C4 N1 C11 . . . . -74.1(2) ?
    S1 C4 N1 C11 . . . . 157.54(14) ?
    C2 C3 S1 C4 . . . . -64.60(17) ?
    N1 C4 S1 C3 . . . . 51.31(16) ?
    C5 C4 S1 C3 . . . . -78.43(16) ?
loop_
    _geom_hbond_atom_site_label_D
    _geom_hbond_atom_site_label_H
    _geom_hbond_atom_site_label_A
    _geom_hbond_site_symmetry_A
    _geom_hbond_distance_DH
    _geom_hbond_distance_HA
    _geom_hbond_distance_DA
    _geom_hbond_angle_DHA
    C4 H4 O1 4_566 0.98 2.33 3.265(3) 159
_iucr_refine_instructions_details
;
TITL ljs6m in P2(1)/c
CELL 0.71073  13.7455   8.2397  12.1513  90.000 100.079  90.000
ZERR    4.00   0.0033   0.0021   0.0025   0.000   0.006   0.000
LATT 1
SYMM -X, 0.5+Y, 0.5-Z
SFAC C  H  N  S  O
UNIT 64 60 4 4 4
L.S. 5
ACTA
BOND   $H
FMAP 2
PLAN 3
MPLA 5 C1 C2 C3 C4 N1 S1
MPLA 6 C11 > C16
MPLA 6 C5 > C10
HTAB
CONF
SIZE 0.20 0.18 0.07
WGHT  0.057500  0.275600
FVAR  0.647320
TEMP 25
MOLE 1
C1     1   0.706580  0.213300  0.700234 11.000000  0.041800  0.038710 =
           0.030000  0.002780  0.007550  0.002850
C2     1   0.595882  0.205840  0.661456 11.000000  0.042380  0.053020 =
           0.035220  0.005000  0.000580  0.006450
AFIX 23
H2A    2   0.570544  0.315838  0.659979 11.000000 -1.200000
H2B    2   0.583800  0.166353  0.585076 11.000000 -1.200000
AFIX 0
C3     1   0.535953  0.103062  0.728004 11.000000  0.032660  0.054340 =
           0.051000 -0.000410  0.000830  0.001560
AFIX 23
H3A    2   0.548139 -0.011049  0.716245 11.000000 -1.200000
H3B    2   0.466062  0.123927  0.703535 11.000000 -1.200000
AFIX 0
C4     1   0.696560  0.079709  0.885949 11.000000  0.032130  0.034530 =
           0.026000 -0.000170  0.007350 -0.002480
AFIX 13
H4     2   0.731304  0.121437  0.957684 11.000000 -1.200000
AFIX 0
C5     1   0.701570 -0.103904  0.895279 11.000000  0.027090  0.033670 =
           0.032390  0.002310 -0.000130 -0.002350
C6     1   0.737505 -0.203396  0.820659 11.000000  0.037830  0.041720 =
           0.052490 -0.002810  0.013820 -0.002030
AFIX 43
H6     2   0.758353 -0.158670  0.758464 11.000000 -1.200000
AFIX 0
C7     1   0.742878 -0.370957  0.837675 11.000000  0.043260  0.040980 =
           0.093650 -0.015910  0.017610  0.001170
AFIX 43
H7     2   0.767027 -0.437578  0.786837 11.000000 -1.200000
AFIX 0
C8     1   0.712538 -0.436931  0.929305 11.000000  0.050870  0.034520 =
           0.096150  0.015520 -0.003310 -0.004550
AFIX 43
H8     2   0.716573 -0.548423  0.941136 11.000000 -1.200000
AFIX 0
C9     1   0.676202 -0.338761  1.003663 11.000000  0.075110  0.048300 =
           0.055200  0.018660  0.002450 -0.013440
AFIX 43
H9     2   0.655036 -0.384007  1.065507 11.000000 -1.200000
AFIX 0
C10    1   0.670928 -0.174509  0.987320 11.000000  0.059620  0.045640 =
           0.038040  0.005710  0.010450 -0.008370
AFIX 43
H10    2   0.646465 -0.109092  1.038581 11.000000 -1.200000
AFIX 0
C11    1   0.855800  0.146473  0.828790 11.000000  0.030440  0.038820 =
           0.041560  0.009970  0.007910 -0.002290
C12    1   0.910893  0.068873  0.759330 11.000000  0.040560  0.062000 =
           0.062210  0.001550  0.021030 -0.000200
AFIX 43
H12    2   0.879601  0.019906  0.693633 11.000000 -1.200000
AFIX 0
C13    1   1.012110  0.064715  0.788137 11.000000  0.043260  0.101260 =
           0.096410  0.015900  0.030840  0.009590
AFIX 43
H13    2   1.049214  0.011782  0.741988 11.000000 -1.200000
AFIX 0
C14    1   1.058873  0.137941  0.884339 11.000000  0.030150  0.116290 =
           0.099990  0.031580  0.010350 -0.000070
AFIX 43
H14    2   1.127434  0.135601  0.902848 11.000000 -1.200000
AFIX 0
C15    1   1.004411  0.214518  0.953098 11.000000  0.047140  0.098980 =
           0.070870  0.013890 -0.010730 -0.018180
AFIX 43
H15    2   1.036180  0.263675  1.018502 11.000000 -1.200000
AFIX 0
C16    1   0.902194  0.219203  0.925792 11.000000  0.041340  0.063240 =
           0.050180  0.003590  0.001020 -0.005830
AFIX 43
H16    2   0.865319  0.271071  0.972658 11.000000 -1.200000
AFIX 0
N1     3   0.749041  0.147175  0.799970 11.000000  0.029720  0.036210 =
           0.029620  0.004590  0.007310 -0.001210
O1     5   0.756233  0.281278  0.640492 11.000000  0.054910  0.074650 =
           0.044700  0.023750  0.013800 -0.001150
S1     4   0.570393  0.151705  0.872561 11.000000  0.037630  0.047570 =
           0.046640  0.000440  0.017620  0.007570
HKLF 4
END
;
