# Supplementary material for: 2,3-Diphenyl-2,3,5,6-tetra­hydro-4H-1,3-thia­zin-4-one
Source: Acta Crystallogr Sect E Struct Rep Online. 2014 Jan 15;70(Pt 2):o133. doi: 10.1107/S1600536814000324 (PMC3998299; doi:10.1107/S1600536814000324)
Supplement: Supplementary file 2 [file e-70-0o133-Isup2.hkl]

# 
# h,k,l, Fc-squared, Fo-squared, sigma(Fo-squared) and status flag 
# 
data_I
_shelx_title ' ljs6m in P2(1)/c' 
_shelx_refln_list_code          4 
_shelx_F_calc_maximum      146.72 
_exptl_crystal_F_000       568.00 
_reflns_d_resolution_high  0.7494 
 
loop_ 
 _symmetry_equiv_pos_as_xyz 
 'x, y, z' 
 '-x, y+1/2, -z+1/2' 
 '-x, -y, -z' 
 'x, -y-1/2, z-1/2' 
 
_cell_length_a    13.7455 
_cell_length_b     8.2397 
_cell_length_c    12.1513 
_cell_angle_alpha  90.000 
_cell_angle_beta  100.079 
_cell_angle_gamma  90.000 
 
_shelx_F_squared_multiplier     1.000 
 
loop_ 
 _refln_index_h 
 _refln_index_k 
 _refln_index_l 
 _refln_F_squared_calc 
 _refln_F_squared_meas 
 _refln_F_squared_sigma 
 _refln_observed_status 
   2   0   0     3597.27     4170.81     89.15 o 
   3   0   0     9159.15    10294.33    218.83 o 
   4   0   0     5769.14     6455.61    138.09 o 
   5   0   0     2669.74     2996.09     65.52 o 
   6   0   0     4890.57     5375.97    116.27 o 
   7   0   0     6674.48     7697.55    165.58 o 
   8   0   0      117.13       86.04      5.57 o 
   9   0   0      348.94      312.25     10.21 o 
  10   0   0       16.29       20.97      3.07 o 
  11   0   0        3.12        9.69      4.16 o 
  12   0   0      485.85      424.17     37.52 o 
  13   0   0       14.78       12.12      4.52 o 
  14   0   0       63.46       84.94     14.45 o 
  15   0   0       33.30       32.65      6.57 o 
  16   0   0       84.64       66.07     12.62 o 
  17   0   0        4.12       10.69      7.18 o 
  18   0   0       67.02       45.06     11.38 o 
   1   1   0     2157.97     2428.76     40.38 o 
   2   1   0        5.21        2.82      0.97 o 
   3   1   0     4494.41     4971.11     92.80 o 
   4   1   0     8351.92     9045.03    136.35 o 
   5   1   0     1675.54     1687.65     26.93 o 
   6   1   0     1110.88     1128.04     23.94 o 
   7   1   0     1597.67     1723.46     28.09 o 
   8   1   0       32.92       36.40      2.46 o 
   9   1   0      230.49      234.13      6.02 o 
  10   1   0      255.17      227.25      7.99 o 
  11   1   0      133.84      134.31      8.50 o 
  12   1   0       13.69       22.22      3.48 o 
  13   1   0        0.35        1.97      2.61 o 
  14   1   0       87.58       86.54      6.64 o 
  15   1   0       33.16       29.65      5.21 o 
  16   1   0       82.66       89.61      8.66 o 
  17   1   0       20.93       15.87      7.30 o 
   0   2   0     8686.42     9695.74    206.49 o 
   1   2   0      218.91      188.49      6.74 o 
   2   2   0      656.44      760.05     18.52 o 
   3   2   0       79.58       90.05      3.07 o 
   4   2   0       31.08       35.95      1.89 o 
   5   2   0      354.28      371.27      7.46 o 
   6   2   0     1038.09     1068.57     18.24 o 
   7   2   0      173.66      185.82      5.78 o 
   8   2   0      157.65      180.04      5.05 o 
   9   2   0       56.88       61.48      3.42 o 
  10   2   0       68.68       70.64      3.81 o 
  11   2   0       49.46       56.46      4.85 o 
  12   2   0      305.14      280.97     11.95 o 
  13   2   0       56.05       62.99      7.56 o 
  14   2   0        2.89        0.86      3.21 o 
  15   2   0        2.47       -2.77      6.46 o 
  16   2   0        8.85        2.80      4.10 o 
  17   2   0        1.17        2.37      4.04 o 
   1   3   0      971.27     1140.59     20.64 o 
   2   3   0       14.95       20.17      2.00 o 
   3   3   0      715.54      766.08     15.03 o 
   4   3   0      699.74      742.87     14.81 o 
   5   3   0       10.52       17.40      2.26 o 
   6   3   0      105.28      101.64      5.50 o 
   7   3   0      157.22      159.18      4.73 o 
   8   3   0      217.09      217.80      6.93 o 
   9   3   0        7.95        7.97      2.09 o 
  10   3   0        0.70        3.27      2.05 o 
  11   3   0      117.55      127.73      8.92 o 
  12   3   0        6.54       38.92     29.27 o 
  13   3   0        0.12       -2.81      2.89 o 
  14   3   0        0.08       -0.83      3.45 o 
  15   3   0        6.04        6.29      3.88 o 
  16   3   0       26.50       33.72      6.19 o 
  17   3   0        6.44        9.30      5.50 o 
   0   4   0     3753.31     4211.74     92.53 o 
   1   4   0     1346.81     1304.59     21.98 o 
   2   4   0        6.20       20.13      1.71 o 
   3   4   0        9.32        7.88      1.77 o 
   4   4   0        5.49       10.16      2.01 o 
   5   4   0       70.58       84.77      4.61 o 
   6   4   0      102.68      118.34      5.42 o 
   7   4   0      408.56      379.56      9.84 o 
   8   4   0      520.40      523.07     12.66 o 
   9   4   0       30.23       28.06      3.23 o 
  10   4   0      362.61      354.78     10.03 o 
  11   4   0       40.11       32.85      6.81 o 
  12   4   0        3.97        4.43      3.74 o 
  13   4   0        5.29        4.95      4.08 o 
  14   4   0       28.96       33.09      5.61 o 
  15   4   0       14.13       11.79      4.90 o 
  16   4   0       57.86       48.84      7.48 o 
   1   5   0        9.32       17.38      2.01 o 
   2   5   0      150.24      131.64      5.23 o 
   3   5   0      291.60      287.91      8.13 o 
   4   5   0     1993.99     2005.75     47.82 o 
   5   5   0      340.49      303.31      8.77 o 
   6   5   0       95.57       92.47      5.62 o 
   7   5   0        6.37        4.23      2.09 o 
   8   5   0      367.46      359.50     16.98 o 
   9   5   0        4.70       10.77      2.78 o 
  10   5   0      159.47      174.95     11.10 o 
  11   5   0      182.38      156.91     10.78 o 
  12   5   0      110.66      113.18     13.64 o 
  13   5   0       68.76       72.33      8.22 o 
  14   5   0        0.01       -1.50      4.03 o 
  15   5   0       25.85       32.40      6.27 o 
  16   5   0        2.58        3.86      4.48 o 
   0   6   0      133.09      112.89      9.76 o 
   1   6   0      305.46      275.34     21.64 o 
   2   6   0       31.87       27.84      3.25 o 
   3   6   0       59.99       56.09      4.29 o 
   4   6   0      136.01      138.45      6.66 o 
   5   6   0      359.99      322.09     13.12 o 
   6   6   0      119.47      122.70      6.59 o 
   7   6   0       48.61       49.08      4.42 o 
   8   6   0       26.12       26.87      3.54 o 
   9   6   0       65.39       65.09      5.08 o 
  10   6   0      312.03      298.92     11.37 o 
  11   6   0       93.14       98.04      9.21 o 
  12   6   0      202.41      210.09     13.46 o 
  13   6   0      156.84      154.85     11.92 o 
  14   6   0       13.61       16.53      5.01 o 
  15   6   0        3.33        8.97      4.88 o 
   1   7   0        0.04        0.64      2.49 o 
   2   7   0        0.59        6.09      2.89 o 
   3   7   0       25.36       27.82      3.51 o 
   4   7   0       58.95       57.54      4.88 o 
   5   7   0       24.57       26.88      4.38 o 
   6   7   0        1.00       -0.13      2.33 o 
   7   7   0       58.86       65.79      5.85 o 
   8   7   0       99.91       94.95      6.41 o 
   9   7   0       49.70       60.71      5.32 o 
  10   7   0        5.71        7.41      4.97 o 
  11   7   0        7.96       15.61      4.76 o 
  12   7   0        0.21        8.48      4.29 o 
  13   7   0        6.97        9.40      4.44 o 
   0   8   0       12.70        9.10      5.08 o 
   1   8   0        0.71       -0.46      3.10 o 
   2   8   0       13.22       13.06      3.84 o 
   3   8   0      118.64      105.73      9.83 o 
   4   8   0        5.04        2.46      3.10 o 
   5   8   0       19.04       18.95      4.03 o 
   6   8   0       11.70        4.39      3.28 o 
   7   8   0        0.01        4.62      3.32 o 
   8   8   0        7.78        9.69      3.49 o 
   9   8   0        3.62        0.85      3.32 o 
  10   8   0       87.61       79.02      7.27 o 
  11   8   0        0.25        8.83     16.75 o 
  12   8   0        1.53        1.50      4.07 o 
   1   9   0       15.95       17.52      4.24 o 
   2   9   0        2.16       -1.30      3.47 o 
   3   9   0        4.65        6.52      3.99 o 
   4   9   0       55.89       76.72     14.68 o 
   5   9   0       13.03       15.24      4.29 o 
   6   9   0       11.38       17.58      5.29 o 
   7   9   0        0.39        4.99      4.32 o 
   8   9   0       10.07        7.62      3.96 o 
   9   9   0       12.33       18.56      5.63 o 
  10   9   0       20.92       12.01      4.37 o 
   0  10   0       26.05       36.05      7.54 o 
   1  10   0        2.39        0.13      3.91 o 
   2  10   0        6.88       14.13      4.69 o 
   3  10   0       16.46       17.72      4.95 o 
   4  10   0        6.28        2.35      4.28 o 
   5  10   0       22.06       11.99      4.76 o 
   6  10   0       17.80       20.55      4.89 o 
   7  10   0       12.81       22.44      5.22 o 
 -18   1   1       30.89       54.63     10.20 o 
 -17   1   1       12.05        8.31      4.41 o 
 -16   1   1       11.26       16.71      4.70 o 
 -15   1   1       23.52       34.24      5.40 o 
 -14   1   1      164.13      154.95      8.70 o 
 -13   1   1        2.66        6.90      2.76 o 
 -12   1   1       13.90       13.14      4.55 o 
 -11   1   1      114.51      122.78      5.75 o 
 -10   1   1        1.09        1.70      1.62 o 
  -9   1   1       33.34       43.45      4.11 o 
  -8   1   1      373.44      405.86      8.59 o 
  -7   1   1      114.21      118.94      3.92 o 
  -6   1   1     2472.75     2710.62     46.64 o 
  -5   1   1      169.86      135.97      3.60 o 
  -4   1   1      606.08      640.01     11.02 o 
  -3   1   1     1805.45     1979.77     30.77 o 
  -2   1   1       11.36       11.46      1.47 o 
  -1   1   1     3641.09     3860.46     63.92 o 
   0   1   1     2986.50     3340.62     50.61 o 
   1   1   1     2036.54     2170.51     33.24 o 
   2   1   1     1669.57     1847.52     31.28 o 
   3   1   1      602.36      598.73     10.13 o 
   4   1   1      257.63      238.25      5.57 o 
   5   1   1       22.07       32.76      2.34 o 
   6   1   1     1152.54     1274.33     26.49 o 
   7   1   1      187.74      199.77      6.32 o 
   8   1   1       66.16       63.94      3.70 o 
   9   1   1      471.82      476.77      9.74 o 
  10   1   1       22.99       25.11      3.26 o 
  11   1   1        0.12        0.47      2.17 o 
  12   1   1       20.80       13.83      3.05 o 
  13   1   1        6.12        9.95      3.48 o 
  14   1   1        0.08        5.41      4.95 o 
  15   1   1       52.41       47.14      6.69 o 
  16   1   1       79.08       94.36      8.98 o 
  17   1   1        6.03        8.85      5.35 o 
 -17   2   1       61.60       66.58      7.68 o 
 -16   2   1       56.82       55.49      7.06 o 
 -15   2   1        8.26       11.16      4.23 o 
 -14   2   1        3.80        6.85      3.67 o 
 -13   2   1        3.47       10.85      3.71 o 
 -12   2   1        0.04        4.14      2.71 o 
 -11   2   1      298.43      299.42      7.78 o 
 -10   2   1      549.89      509.98     12.88 o 
  -9   2   1      240.75      246.06      7.93 o 
  -8   2   1      205.58      175.48      5.01 o 
  -7   2   1     1896.70     1967.78     32.04 o 
  -6   2   1       27.24       32.54      2.21 o 
  -5   2   1      405.45      426.11      8.31 o 
  -4   2   1     1328.96     1384.32     22.45 o 
  -3   2   1       55.38       57.05      2.73 o 
  -2   2   1     3186.08     3330.48     55.85 o 
  -1   2   1     2462.91     2466.11     38.50 o 
   0   2   1    21525.80    23406.85    326.93 o 
   1   2   1      863.55      951.16     15.55 o 
   2   2   1      260.95      273.04      6.62 o 
   3   2   1      177.73      180.18      5.99 o 
   4   2   1      301.99      296.78      6.13 o 
   5   2   1      385.14      344.58      9.73 o 
   6   2   1     3008.39     3042.42     47.72 o 
   7   2   1      325.82      313.95      6.97 o 
   8   2   1       13.94       12.18      1.65 o 
   9   2   1        4.88        5.81      1.61 o 
  10   2   1        5.62        4.89      2.00 o 
  11   2   1      153.99      140.91      7.58 o 
  12   2   1      326.07      288.24     10.29 o 
  13   2   1        1.49        6.33      3.62 o 
  14   2   1       72.78       78.76      8.02 o 
  15   2   1        0.13       -0.04      3.66 o 
  16   2   1        0.86        2.66      4.06 o 
  17   2   1       16.44        4.79      5.77 o 
 -17   3   1       14.90       12.54      4.94 o 
 -16   3   1       10.91       18.97      5.32 o 
 -15   3   1        0.04        3.05      4.09 o 
 -14   3   1      112.76      103.58      8.93 o 
 -13   3   1       80.98      110.05     11.53 o 
 -12   3   1      218.91      239.01     11.77 o 
 -11   3   1       88.59       92.50      5.43 o 
 -10   3   1       10.72        9.21      2.34 o 
  -9   3   1        7.23        9.92      2.26 o 
  -8   3   1      128.54      136.24      4.81 o 
  -7   3   1      223.13      221.20      5.74 o 
  -6   3   1     2156.38     2107.45     34.09 o 
  -5   3   1      423.44      365.43     10.11 o 
  -4   3   1      338.81      324.30      7.88 o 
  -3   3   1      131.28      137.58      7.03 o 
  -2   3   1      562.20      603.44     17.01 o 
  -1   3   1     2201.52     2476.39     38.88 o 
   0   3   1     4243.15     4615.70     70.82 o 
   1   3   1     2038.64     2091.75     33.18 o 
   2   3   1     1625.51     1510.35     24.56 o 
   3   3   1      201.10      189.57      9.55 o 
   4   3   1      791.17      774.73     13.83 o 
   5   3   1      177.05      183.34      4.76 o 
   6   3   1       14.62       21.92      2.33 o 
   7   3   1      509.95      491.12     11.16 o 
   8   3   1      738.05      738.71     16.38 o 
   9   3   1      246.14      221.43      7.40 o 
  10   3   1      348.83      318.79     12.39 o 
  11   3   1       74.71       75.12      7.70 o 
  12   3   1        2.32        8.21      3.35 o 
  13   3   1       10.03        4.34      3.71 o 
  14   3   1       68.02       73.24      7.63 o 
  15   3   1       83.31       95.19      9.00 o 
  16   3   1       40.37       38.28      6.17 o 
  17   3   1       31.85       44.75      8.43 o 
 -16   4   1       22.91       25.19      5.56 o 
 -15   4   1       22.22       22.16      7.18 o 
 -14   4   1       21.45       27.74      5.44 o 
 -13   4   1       53.93       67.90      7.42 o 
 -12   4   1        9.98        5.99      3.40 o 
 -11   4   1        0.17        2.26      2.25 o 
 -10   4   1       92.36      107.02      5.99 o 
  -9   4   1        7.79       12.02      2.46 o 
  -8   4   1       19.93       19.89      2.82 o 
  -7   4   1      479.52      452.56     11.20 o 
  -6   4   1       63.50       62.39      4.18 o 
  -5   4   1       39.74       43.08      3.66 o 
  -4   4   1        0.70        1.29      1.83 o 
  -3   4   1      523.81      509.72     11.41 o 
  -2   4   1        2.33        2.20      1.37 o 
  -1   4   1      322.98      316.01      6.94 o 
   0   4   1        1.35        5.52      1.37 o 
   1   4   1      520.17      521.72     11.21 o 
   2   4   1      224.79      234.08      5.67 o 
   3   4   1      103.73       95.93      3.66 o 
   4   4   1     1719.55     1721.47     28.52 o 
   5   4   1      471.91      440.04     10.55 o 
   6   4   1       53.64       55.48      3.90 o 
   7   4   1       52.61       56.76      4.04 o 
   8   4   1      271.21      269.24      8.03 o 
   9   4   1        2.24        6.60      2.17 o 
  10   4   1       71.13       76.02      7.14 o 
  11   4   1      412.09      398.51     15.42 o 
  12   4   1       44.03       60.92     13.64 o 
  13   4   1       22.32       21.96      5.50 o 
  14   4   1       57.73       70.09      7.99 o 
  15   4   1        8.67       15.89      5.30 o 
  16   4   1        0.62        6.48      5.64 o 
 -16   5   1        0.38        5.55      5.30 o 
 -15   5   1       30.06       29.45      6.02 o 
 -14   5   1       92.48       98.93      9.20 o 
 -13   5   1        1.35       10.86      4.48 o 
 -12   5   1      186.78      175.70     11.74 o 
 -11   5   1       10.37       12.79      3.41 o 
 -10   5   1       30.56       31.86      4.18 o 
  -9   5   1       14.74       14.67      2.99 o 
  -8   5   1      604.03      544.24     15.48 o 
  -7   5   1      215.57      213.55      7.47 o 
  -6   5   1        4.27        3.66      2.22 o 
  -5   5   1       26.60       26.17      3.14 o 
  -4   5   1      106.55      127.90      9.26 o 
  -3   5   1       22.17       26.48      2.74 o 
  -2   5   1       16.81       17.25      3.53 o 
  -1   5   1      180.02      198.52      5.51 o 
   0   5   1       30.22       38.40      2.95 o 
   1   5   1        8.91       12.64      1.87 o 
   2   5   1       31.79       33.24      2.75 o 
   3   5   1       12.36       13.14      2.38 o 
   4   5   1       29.96       27.64      3.09 o 
   5   5   1       10.00        9.40      2.25 o 
   6   5   1      112.66      120.14      5.97 o 
   7   5   1       51.76       48.05      4.09 o 
   8   5   1        4.13        3.12      2.31 o 
   9   5   1       69.87       68.60      5.70 o 
  10   5   1       21.11       19.18      5.88 o 
  11   5   1       65.00       67.58      7.33 o 
  12   5   1       12.90       18.01      4.71 o 
  13   5   1       35.89       23.38      5.36 o 
  14   5   1       20.94       18.99      5.74 o 
  15   5   1        1.15        9.87      4.65 o 
 -15   6   1       14.16       14.03      6.73 o 
 -14   6   1        1.83        1.52      4.10 o 
 -13   6   1       35.55       29.32      5.89 o 
 -12   6   1        8.64       10.44      4.65 o 
 -11   6   1       59.40       48.99      5.82 o 
 -10   6   1      933.74      882.53     20.57 o 
  -9   6   1        3.32        8.06      3.09 o 
  -8   6   1        0.42        5.40      2.51 o 
  -7   6   1        4.85        8.82      2.63 o 
  -6   6   1      123.67      141.04      7.03 o 
  -5   6   1        1.36        1.81      3.31 o 
  -4   6   1      618.77      585.95     13.13 o 
  -3   6   1      389.73      373.36     10.98 o 
  -2   6   1       13.82       12.24      2.57 o 
  -1   6   1      152.33      154.21      6.60 o 
   0   6   1      199.72      178.00      8.75 o 
   1   6   1       18.65        8.64      2.73 o 
   2   6   1      245.06      250.28      7.91 o 
   3   6   1      117.03      128.86      6.30 o 
   4   6   1        0.68        1.92      2.04 o 
   5   6   1       71.66       73.44      5.14 o 
   6   6   1      217.48      212.92      7.88 o 
   7   6   1        2.29        1.96      2.27 o 
   8   6   1      134.91      151.77      7.50 o 
   9   6   1       38.93       39.94      5.34 o 
  10   6   1      279.79      265.38     14.49 o 
  11   6   1       42.18       46.48      6.56 o 
  12   6   1       69.39       91.83      9.14 o 
  13   6   1        8.07        2.38      4.38 o 
  14   6   1       21.25       11.16      4.61 o 
 -14   7   1       60.14       57.92      7.47 o 
 -13   7   1       66.47       63.23      8.79 o 
 -12   7   1        7.03       15.90      5.14 o 
 -11   7   1      168.59      145.96      9.75 o 
 -10   7   1       38.74       45.42      4.97 o 
  -9   7   1       27.98       37.67      4.52 o 
  -8   7   1       30.04       47.82      7.25 o 
  -7   7   1       99.70      109.61      6.79 o 
  -6   7   1       53.47       60.69      6.04 o 
  -5   7   1      146.49      150.33      7.10 o 
  -4   7   1      634.96      592.43     18.20 o 
  -3   7   1        2.38        5.95      2.58 o 
  -2   7   1       35.24       27.01      5.08 o 
  -1   7   1      129.12      120.89      7.71 o 
   0   7   1       34.29       39.01      4.65 o 
   1   7   1      136.84      155.27      8.80 o 
   2   7   1       80.53       74.81      6.17 o 
   3   7   1      122.40      125.09      6.78 o 
   4   7   1      163.50      169.59      7.35 o 
   5   7   1        8.15        6.39      2.70 o 
   6   7   1       53.95       55.67      4.82 o 
   7   7   1       61.59       67.11      5.86 o 
   8   7   1       85.57       91.12      6.26 o 
   9   7   1       64.90       62.40      6.17 o 
  10   7   1      239.10      257.36     15.00 o 
  11   7   1       60.67       63.23      7.71 o 
  12   7   1       16.27       12.51      4.77 o 
  13   7   1        3.57       12.64      6.86 o 
 -12   8   1       23.91       27.59      5.79 o 
 -11   8   1        2.17        8.07      3.99 o 
 -10   8   1      198.02      188.50     11.34 o 
  -9   8   1       26.97       31.90      4.32 o 
  -8   8   1       31.75       42.44      5.52 o 
  -7   8   1       42.31       38.92      4.28 o 
  -6   8   1       18.69       22.95      3.85 o 
  -5   8   1        0.94        8.89      4.35 o 
  -4   8   1      116.45      108.57      8.55 o 
  -3   8   1       91.67      101.33      9.10 o 
  -2   8   1       26.36       23.67      4.47 o 
  -1   8   1       96.88       92.74      7.37 o 
   0   8   1      103.06      101.18      7.76 o 
   1   8   1       15.95       16.51      3.76 o 
   2   8   1      171.13      149.71      9.96 o 
   3   8   1        0.04        5.63      3.30 o 
   4   8   1       22.40       21.72      4.67 o 
   5   8   1      129.10      139.42      8.46 o 
   6   8   1      224.59      211.44      9.11 o 
   7   8   1       62.40       77.85      6.18 o 
   8   8   1       79.93       70.89      6.07 o 
   9   8   1        0.77        4.23      3.98 o 
  10   8   1       26.02       30.10      5.86 o 
  11   8   1       33.81       37.53      6.07 o 
  12   8   1       57.71       79.97      8.56 o 
 -10   9   1        1.59        8.05      5.01 o 
  -9   9   1        3.86       17.04      4.38 o 
  -8   9   1        4.64       11.65      4.50 o 
  -7   9   1        6.47        8.19      4.20 o 
  -6   9   1        0.39       -1.65      4.45 o 
  -5   9   1       65.82       79.03      7.55 o 
  -4   9   1       84.94       77.70      9.09 o 
  -3   9   1        0.08        1.09      3.71 o 
  -2   9   1       44.40       39.01      5.66 o 
  -1   9   1       19.70       10.72      4.34 o 
   0   9   1        0.05        1.09      3.42 o 
   1   9   1       20.12       21.37      4.66 o 
   2   9   1       10.86       10.62      3.97 o 
   3   9   1       47.30       49.84      6.49 o 
   4   9   1        5.18        9.58      4.25 o 
   5   9   1       20.11       19.18      7.04 o 
   6   9   1       30.16       31.06      5.65 o 
   7   9   1       23.93       27.81      4.95 o 
   8   9   1        0.68        3.89      3.97 o 
   9   9   1        0.50        2.93      6.86 o 
  10   9   1       54.72       56.14      7.47 o 
  -7  10   1        3.10       10.77      5.33 o 
  -6  10   1        5.23        8.50      4.45 o 
  -5  10   1        0.02       -3.70      4.97 o 
  -4  10   1        7.10        5.71      4.47 o 
  -3  10   1        4.35        5.82      6.00 o 
  -2  10   1       13.35       10.15      4.79 o 
  -1  10   1        2.10        3.53      3.92 o 
   0  10   1        0.10       -1.75      3.89 o 
   1  10   1        3.99        0.48      5.83 o 
   2  10   1        6.20        2.36      5.20 o 
   3  10   1        0.04        4.30      4.32 o 
   4  10   1        1.40        3.10      3.89 o 
   5  10   1        0.22        5.94      4.29 o 
   6  10   1        3.15        9.53      4.67 o 
   7  10   1        2.45        7.60      5.37 o 
 -18   0   2       42.89       53.22     11.03 o 
 -17   0   2      195.05      221.61     23.53 o 
 -16   0   2       28.40       34.21      7.23 o 
 -15   0   2        0.56        3.25      4.33 o 
 -14   0   2      136.11      150.01     11.79 o 
 -13   0   2      187.02      194.79     12.66 o 
 -12   0   2      305.03      306.03     18.25 o 
 -11   0   2      723.80      687.68     19.58 o 
 -10   0   2      837.46      753.38     20.49 o 
  -9   0   2      183.10      173.12      7.10 o 
  -8   0   2       19.62       26.35      3.13 o 
  -7   0   2      223.37      221.34      7.63 o 
  -6   0   2      551.16      563.58     14.73 o 
  -5   0   2       63.21       72.69      3.70 o 
  -4   0   2     2549.48     2589.77     56.77 o 
  -3   0   2     2072.60     2357.15     51.48 o 
  -2   0   2     1766.43     1830.12     49.54 o 
  -1   0   2     8041.22     8605.79    224.90 o 
   0   0   2     2698.07     2999.37     79.21 o 
   1   0   2     7626.50     7612.36    200.34 o 
   2   0   2      622.72      678.82     19.96 o 
   3   0   2     5373.56     5681.63    151.12 o 
   4   0   2     1525.36     1638.51     46.25 o 
   5   0   2      711.40      664.62     21.32 o 
   6   0   2    12573.17    13360.60    284.59 o 
   7   0   2       10.58       10.69      1.94 o 
   8   0   2     1530.24     1487.98     45.04 o 
   9   0   2      869.33      857.09     28.84 o 
  10   0   2       14.23       19.01      4.39 o 
  11   0   2       26.84       28.07      8.01 o 
  12   0   2      361.96      350.92     16.66 o 
  13   0   2       20.23      174.05     18.47 o 
  14   0   2        8.34       15.92      6.31 o 
  15   0   2       44.04       25.20      6.42 o 
  16   0   2       50.06       77.81     10.09 o 
  17   0   2       68.96       60.35     13.40 o 
 -18   1   2       15.97       27.82      5.43 o 
 -17   1   2       13.68       15.58      5.16 o 
 -16   1   2       63.75       73.01      7.63 o 
 -15   1   2       70.00       71.56      7.22 o 
 -14   1   2      341.16      299.94     13.72 o 
 -13   1   2       46.71       56.74      5.08 o 
 -12   1   2        8.58       11.05      2.16 o 
 -11   1   2       14.87       22.14      2.55 o 
 -10   1   2        1.01        3.69      1.63 o 
  -9   1   2      390.21      388.66      8.63 o 
  -8   1   2      904.22      815.49     14.88 o 
  -7   1   2     1237.10     1272.13     21.43 o 
  -6   1   2       58.35       58.98      2.71 o 
  -5   1   2       46.58       48.68      2.52 o 
  -4   1   2      644.37      723.29     12.35 o 
  -3   1   2      328.55      349.77      7.17 o 
  -2   1   2     2557.81     2934.65     44.89 o 
  -1   1   2     9299.18     9970.64    164.68 o 
   0   1   2      331.15      320.56      5.77 o 
   1   1   2      574.90      558.78      9.38 o 
   2   1   2    16368.98    17838.17    267.19 o 
   3   1   2      358.85      382.95      7.86 o 
   4   1   2     3814.49     4021.49     61.58 o 
   5   1   2      335.48      281.51      5.74 o 
   6   1   2      280.13      287.40      6.04 o 
   7   1   2       25.43       23.53      1.94 o 
   8   1   2      481.12      441.30     10.12 o 
   9   1   2      517.17      499.95     15.23 o 
  10   1   2       88.22      102.99      6.92 o 
  11   1   2        0.01        2.97      2.24 o 
  12   1   2      270.12      238.60     11.09 o 
  13   1   2       39.00       51.41      7.22 o 
  14   1   2      137.31      147.55      9.06 o 
  15   1   2       48.30       51.85      9.02 o 
  16   1   2       36.26       36.21      6.06 o 
  17   1   2       15.73       23.84      6.86 o 
 -18   2   2       32.57       32.12     10.88 o 
 -17   2   2        0.29       -2.38      4.45 o 
 -16   2   2        5.59        6.99      6.06 o 
 -15   2   2       14.19       16.03      4.60 o 
 -14   2   2       24.72       25.16      4.91 o 
 -13   2   2       46.30       45.60      5.65 o 
 -12   2   2      483.85      464.01     11.87 o 
 -11   2   2       24.95       34.49      3.05 o 
 -10   2   2      126.21      130.55      5.08 o 
  -9   2   2      755.07      783.31     14.84 o 
  -8   2   2       75.81       92.45      4.69 o 
  -7   2   2      167.76      195.32      5.15 o 
  -6   2   2      336.58      368.27      8.27 o 
  -5   2   2        1.77        5.37      1.21 o 
  -4   2   2     1156.39     1206.24     19.86 o 
  -3   2   2     2249.01     2451.99     38.29 o 
  -2   2   2     7333.44     8079.89    122.00 o 
  -1   2   2      198.64      203.76      5.61 o 
   0   2   2      528.06      537.31      9.48 o 
   1   2   2     4473.30     4991.64     76.00 o 
   2   2   2     1058.64     1057.23     17.41 o 
   3   2   2      719.98      706.25     12.25 o 
   4   2   2       20.62       23.23      1.77 o 
   5   2   2       77.19       85.11      3.30 o 
   6   2   2      490.23      487.65     10.70 o 
   7   2   2       88.58       75.94      3.24 o 
   8   2   2       68.81       72.69      3.97 o 
   9   2   2      289.89      266.50      8.92 o 
  10   2   2        1.64        2.99      2.04 o 
  11   2   2      239.68      197.47      8.87 o 
  12   2   2       25.26       35.11      4.27 o 
  13   2   2        3.16        1.68      3.11 o 
  14   2   2        3.13       -1.32      3.51 o 
  15   2   2        0.99        7.97      4.09 o 
  16   2   2        7.78       19.45      4.78 o 
  17   2   2        5.09        2.25      4.25 o 
 -17   3   2       13.18       18.18      5.14 o 
 -16   3   2       44.68       38.59      6.36 o 
 -15   3   2        2.24        3.97      3.90 o 
 -14   3   2        8.04       12.19      4.24 o 
 -13   3   2        0.85        1.75      4.41 o 
 -12   3   2       43.68       43.68      4.44 o 
 -11   3   2      137.54      145.72      6.76 o 
 -10   3   2      417.12      406.28     10.60 o 
  -9   3   2        0.63       -1.29      1.76 o 
  -8   3   2      337.71      308.72      8.43 o 
  -7   3   2        0.01        1.46      1.27 o 
  -6   3   2     1128.79     1149.43     19.86 o 
  -5   3   2      336.03      369.20      7.65 o 
  -4   3   2       64.10       86.08      7.59 o 
  -3   3   2      371.25      383.96      9.23 o 
  -2   3   2       61.24       67.98      2.49 o 
  -1   3   2        8.04        8.77      2.04 o 
   0   3   2     1275.98     1400.71     23.18 o 
   1   3   2      647.57      680.16     16.10 o 
   2   3   2      453.40      472.41     11.13 o 
   3   3   2      127.71      131.44      4.03 o 
   4   3   2        5.79        7.19      1.34 o 
   5   3   2      119.06      115.74      3.92 o 
   6   3   2        3.44        3.11      1.41 o 
   7   3   2       92.44      103.72      5.10 o 
   8   3   2      111.73      110.24      5.12 o 
   9   3   2        0.01       -0.16      1.92 o 
  10   3   2        1.11        0.91      2.64 o 
  11   3   2       61.26       54.96      6.20 o 
  12   3   2       17.59       17.00      4.97 o 
  13   3   2        2.33        2.47      3.39 o 
  14   3   2        0.01       -0.07      3.84 o 
  15   3   2        0.01        0.14      4.23 o 
  16   3   2       16.21        8.94      4.49 o 
 -17   4   2      112.64      113.97      9.94 o 
 -16   4   2       24.25       24.77      7.37 o 
 -15   4   2        1.62        7.06      4.44 o 
 -14   4   2       88.94       84.49     11.10 o 
 -13   4   2       43.30       44.65      6.53 o 
 -12   4   2        0.11        6.00      2.58 o 
 -11   4   2      358.52      366.04     11.28 o 
 -10   4   2      594.78      522.97     17.23 o 
  -9   4   2       91.15       96.37      5.59 o 
  -8   4   2       12.59       12.20      2.51 o 
  -7   4   2       78.61       85.10      5.12 o 
  -6   4   2      225.74      204.30      6.61 o 
  -5   4   2      325.01      282.64      7.87 o 
  -4   4   2     1034.22      979.79     19.51 o 
  -3   4   2      119.19      115.72      5.54 o 
  -2   4   2     1865.92     1930.97     31.50 o 
  -1   4   2     1224.70     1313.99     22.21 o 
   0   4   2       96.73      111.18      3.99 o 
   1   4   2     3173.03     3390.52     53.28 o 
   2   4   2      296.96      288.74      9.27 o 
   3   4   2      929.50     1028.05     18.11 o 
   4   4   2       92.61       88.38      4.14 o 
   5   4   2      648.21      605.34     11.97 o 
   6   4   2      830.68      826.82     17.93 o 
   7   4   2       24.44       24.30      2.81 o 
   8   4   2      793.80      727.58     18.28 o 
   9   4   2        0.83        2.33      2.75 o 
  10   4   2       31.46       38.01      5.40 o 
  11   4   2       20.52       22.81      6.31 o 
  12   4   2       28.78       30.50      6.00 o 
  13   4   2        1.83        2.36      3.89 o 
  14   4   2        6.82        7.68      4.24 o 
  15   4   2       12.40       12.66      4.93 o 
  16   4   2       11.07       14.99      4.99 o 
 -16   5   2       56.23       52.73      7.05 o 
 -15   5   2       61.05       60.55      7.73 o 
 -14   5   2      107.71      105.37      9.78 o 
 -13   5   2       15.91       15.12      4.71 o 
 -12   5   2       12.40       15.17      3.90 o 
 -11   5   2      163.69      213.97     31.71 o 
 -10   5   2       19.89       22.62      3.40 o 
  -9   5   2      143.44      139.79      7.08 o 
  -8   5   2      207.20      205.15      7.86 o 
  -7   5   2      687.69      602.39     26.34 o 
  -6   5   2      545.80      476.99     12.07 o 
  -5   5   2       42.69       42.58      3.75 o 
  -4   5   2        0.78        4.10      1.95 o 
  -3   5   2      169.73      182.78      6.52 o 
  -2   5   2        0.37        5.22      2.03 o 
  -1   5   2       50.92       52.03      3.09 o 
   0   5   2     1316.53     1234.12     21.65 o 
   1   5   2      898.42      865.71     16.11 o 
   2   5   2       67.87       73.29      4.17 o 
   3   5   2       95.57      128.50      7.37 o 
   4   5   2       11.71        9.66      2.36 o 
   5   5   2      319.31      320.38      8.97 o 
   6   5   2      461.62      412.66     10.98 o 
   7   5   2      146.11      147.41      7.67 o 
   8   5   2       63.59       67.20      5.99 o 
   9   5   2       21.42       19.43      4.12 o 
  10   5   2      441.23      418.00     16.17 o 
  11   5   2        0.33       -3.53      3.53 o 
  12   5   2       43.98       40.37      6.23 o 
  13   5   2      106.96      105.01      9.55 o 
  14   5   2       89.88       93.96      9.20 o 
  15   5   2        0.93        5.36      4.19 o 
 -15   6   2       22.48       12.95      5.21 o 
 -14   6   2       35.96       27.96      5.72 o 
 -13   6   2        6.29        9.37      4.67 o 
 -12   6   2       83.48       80.31      7.06 o 
 -11   6   2      289.93      283.01     11.03 o 
 -10   6   2      160.66      153.77      8.12 o 
  -9   6   2      153.24      153.43      7.93 o 
  -8   6   2       22.31       30.33      3.66 o 
  -7   6   2      234.67      217.98      9.54 o 
  -6   6   2      100.10      106.36      6.26 o 
  -5   6   2       81.06       80.30      5.97 o 
  -4   6   2     1134.26     1027.01     21.76 o 
  -3   6   2      431.62      388.07     10.64 o 
  -2   6   2       10.21       11.18      2.47 o 
  -1   6   2        0.02        3.74      2.11 o 
   0   6   2        8.22        9.15      2.30 o 
   1   6   2       51.21       45.26      4.50 o 
   2   6   2      183.16      175.98      6.63 o 
   3   6   2       59.67       62.39      4.56 o 
   4   6   2      403.48      370.84     10.35 o 
   5   6   2      220.94      204.87      7.83 o 
   6   6   2       47.27       53.62      4.35 o 
   7   6   2        0.77        5.75      2.35 o 
   8   6   2       80.76       84.77      6.48 o 
   9   6   2        0.69        0.76      3.50 o 
  10   6   2       55.15       67.72      7.66 o 
  11   6   2      241.08      235.20     14.18 o 
  12   6   2       27.86       37.98      6.39 o 
  13   6   2        0.04        2.58      4.14 o 
  14   6   2        1.42        4.23      4.99 o 
 -14   7   2        2.20        2.20      4.42 o 
 -13   7   2        3.45        0.20      4.43 o 
 -12   7   2        4.84       10.57      4.17 o 
 -11   7   2       24.02       38.21      4.88 o 
 -10   7   2       17.57       18.52      3.77 o 
  -9   7   2        1.27        4.14      3.87 o 
  -8   7   2        9.04       14.94      3.31 o 
  -7   7   2       38.35       41.58      5.29 o 
  -6   7   2        7.58        7.69      2.72 o 
  -5   7   2        9.08        8.42      2.78 o 
  -4   7   2       81.28       73.81      5.49 o 
  -3   7   2        6.69        8.53      2.61 o 
  -2   7   2        4.94       10.73      3.94 o 
  -1   7   2        1.10        3.00      2.58 o 
   0   7   2       63.37       60.06      5.69 o 
   1   7   2      119.40      109.31      8.69 o 
   2   7   2        7.03        8.02      3.14 o 
   3   7   2        0.05        4.15      2.89 o 
   4   7   2       21.67       24.08      3.67 o 
   5   7   2       48.73       52.22      4.64 o 
   6   7   2       28.63       26.93      3.68 o 
   7   7   2       25.43       27.80      3.82 o 
   8   7   2        4.93       10.77      3.82 o 
   9   7   2        9.92       19.36      6.91 o 
  10   7   2       24.87       27.00      5.30 o 
  11   7   2        2.69        8.99      4.31 o 
  12   7   2        0.99        4.17      4.12 o 
  13   7   2        6.05        3.96      4.24 o 
 -12   8   2        5.59       10.51      4.51 o 
 -11   8   2        2.46        5.52      3.88 o 
 -10   8   2       53.43       52.52      5.53 o 
  -9   8   2        3.85        4.52      3.42 o 
  -8   8   2        1.53        5.64      3.12 o 
  -7   8   2        7.93        5.12      3.46 o 
  -6   8   2       14.17       13.66      3.40 o 
  -5   8   2       25.59       25.91      4.27 o 
  -4   8   2       65.14       75.42      6.84 o 
  -3   8   2        5.74       89.21     58.11 o 
  -2   8   2       11.97        9.25      3.45 o 
  -1   8   2       32.86       30.04      4.54 o 
   0   8   2       15.12        9.03      3.35 o 
   1   8   2        6.92        3.32      3.12 o 
   2   8   2       25.47       23.59      4.27 o 
   3   8   2       17.65       17.58      4.11 o 
   4   8   2       25.11       31.78      4.67 o 
   5   8   2        0.03        1.12      3.19 o 
   6   8   2        6.15        6.30      3.59 o 
   7   8   2        0.37       -0.86      3.02 o 
   8   8   2        0.02        8.05      4.09 o 
   9   8   2        8.78       13.53      4.97 o 
  10   8   2        0.11       -3.45      4.07 o 
  11   8   2       17.36       15.25      5.07 o 
 -10   9   2       12.10       11.09      3.99 o 
  -9   9   2       25.61       25.21      4.78 o 
  -8   9   2        2.29        9.17      4.68 o 
  -7   9   2       32.23       30.47      5.48 o 
  -6   9   2       35.04       38.59      5.59 o 
  -5   9   2       12.31       19.34      4.76 o 
  -4   9   2        9.42        2.25      3.93 o 
  -3   9   2       34.18       41.65      5.79 o 
  -2   9   2       25.70       21.03      4.54 o 
  -1   9   2       35.65       32.66      5.14 o 
   0   9   2      122.09      113.18      8.71 o 
   1   9   2       41.35       49.33      6.21 o 
   2   9   2        0.03        2.69      3.78 o 
   3   9   2        2.68       10.78      4.44 o 
   4   9   2        0.21       -2.57      3.73 o 
   5   9   2       11.32       18.03      4.61 o 
   6   9   2       46.15       36.90      5.88 o 
   7   9   2       81.22       66.76      6.55 o 
   8   9   2       12.12       20.43      6.69 o 
   9   9   2        4.36        4.44      5.25 o 
  -7  10   2        1.74        8.87      4.53 o 
  -6  10   2        1.81        9.91      6.27 o 
  -5  10   2        9.15       11.34      4.67 o 
  -4  10   2       69.27       54.35      8.44 o 
  -3  10   2       74.65       85.76      8.27 o 
  -2  10   2       13.23       23.69      5.25 o 
  -1  10   2        0.71        1.20      4.08 o 
   0  10   2        1.15       10.64      4.54 o 
   1  10   2       62.49       53.13      6.57 o 
   2  10   2       14.23        9.98      4.47 o 
   3  10   2       22.38       24.73      5.08 o 
   4  10   2       82.87       89.29      9.83 o 
   5  10   2       34.43       44.24      8.98 o 
   6  10   2        9.52       22.14      5.19 o 
 -18   1   3        0.30       -3.59      4.84 o 
 -17   1   3       66.37       80.22      8.33 o 
 -16   1   3      166.06      155.71     10.80 o 
 -15   1   3       85.35       98.60      8.35 o 
 -14   1   3       19.17       23.89      3.71 o 
 -13   1   3       17.63       19.88      2.68 o 
 -12   1   3        0.00        5.52      1.97 o 
 -11   1   3       41.83       44.10      3.68 o 
 -10   1   3      646.67      586.16     12.42 o 
  -9   1   3      427.23      403.88      8.93 o 
  -8   1   3      710.63      692.60     13.08 o 
  -7   1   3      102.05      107.30      3.84 o 
  -6   1   3       74.82       81.25      3.65 o 
  -5   1   3      173.64      179.51      4.38 o 
  -4   1   3      228.82      223.58      4.87 o 
  -3   1   3       48.74       64.85      2.23 o 
  -2   1   3      986.47     1016.04     15.31 o 
  -1   1   3      207.79      221.32      5.00 o 
   0   1   3     2873.90     3112.39     47.67 o 
   1   1   3        1.61        0.96      0.76 o 
   2   1   3     1273.01     1310.30     20.91 o 
   3   1   3      158.66      163.59      3.75 o 
   4   1   3       11.26       16.16      2.76 o 
   5   1   3      142.47      164.39      4.64 o 
   6   1   3       80.21       71.08      3.24 o 
   7   1   3      829.66      851.97     22.70 o 
   8   1   3        4.48        6.90      2.36 o 
   9   1   3      129.16      125.18      6.80 o 
  10   1   3      202.68      190.74      8.45 o 
  11   1   3       16.93       15.55      3.26 o 
  12   1   3       31.87       30.42      4.20 o 
  13   1   3       10.60       10.15      3.25 o 
  14   1   3      141.26      149.18      9.33 o 
  15   1   3       19.92       20.20      5.06 o 
  16   1   3        0.20        7.35      5.34 o 
  17   1   3       13.27       20.07      6.49 o 
 -18   2   3       22.03       16.78      9.38 o 
 -17   2   3       78.71       86.47      8.81 o 
 -16   2   3       32.90       43.68     11.98 o 
 -15   2   3       48.12       58.32      6.57 o 
 -14   2   3      244.88      229.05     18.72 o 
 -13   2   3      208.38      205.78      7.99 o 
 -12   2   3      151.75      155.51     11.39 o 
 -11   2   3     1355.01     1259.30     28.41 o 
 -10   2   3      310.64      278.53      7.29 o 
  -9   2   3       57.39       62.91      3.58 o 
  -8   2   3      394.68      363.98      8.18 o 
  -7   2   3        2.14        0.64      1.19 o 
  -6   2   3     1217.09     1141.96     19.49 o 
  -5   2   3     1334.48     1344.50     22.32 o 
  -4   2   3     3142.62     3440.37     53.40 o 
  -3   2   3       22.62       18.63      2.08 o 
  -2   2   3      149.36      166.47      4.01 o 
  -1   2   3      703.26      786.55     21.59 o 
   0   2   3       86.54       77.53      2.70 o 
   1   2   3     2003.49     2172.17     34.17 o 
   2   2   3      415.17      407.34      7.83 o 
   3   2   3       14.19       20.29      1.82 o 
   4   2   3      359.76      327.77      7.95 o 
   5   2   3        0.30        2.17      1.13 o 
   6   2   3       22.91       16.78      1.70 o 
   7   2   3      802.78      805.01     16.49 o 
   8   2   3      376.43      347.65     17.25 o 
   9   2   3       36.22       43.69      5.13 o 
  10   2   3      247.78      207.44      8.70 o 
  11   2   3      271.03      246.70      9.63 o 
  12   2   3        8.41       10.74      5.28 o 
  13   2   3      107.76       88.31      8.45 o 
  14   2   3       59.24       61.12      7.81 o 
  15   2   3       16.53       24.89      5.42 o 
  16   2   3       28.24       28.63      5.37 o 
 -17   3   3       44.81       49.87      6.93 o 
 -16   3   3      194.09      184.08     12.53 o 
 -15   3   3      173.80      150.25     10.94 o 
 -14   3   3       36.68       35.55      5.60 o 
 -13   3   3       11.71       14.54      2.97 o 
 -12   3   3        8.45       12.81      2.72 o 
 -11   3   3        1.34        2.42      2.13 o 
 -10   3   3     1203.03     1060.87     28.57 o 
  -9   3   3     1028.20      928.95     19.33 o 
  -8   3   3       66.05       49.98      3.76 o 
  -7   3   3      311.74      320.37      7.44 o 
  -6   3   3      118.03      130.24      4.28 o 
  -5   3   3       70.22      106.92      3.73 o 
  -4   3   3      419.48      394.97      8.07 o 
  -3   3   3     3237.03     3381.04     57.87 o 
  -2   3   3      271.45      241.09      5.56 o 
  -1   3   3      139.47      133.79      4.56 o 
   0   3   3     1784.00     1751.93     28.37 o 
   1   3   3       20.86       17.78      2.19 o 
   2   3   3      854.57      926.08     21.81 o 
   3   3   3       82.24       68.37      3.12 o 
   4   3   3      163.73      149.61      4.47 o 
   5   3   3        6.03        5.70      1.53 o 
   6   3   3     1338.40     1258.47     21.69 o 
   7   3   3      211.83      197.98      6.32 o 
   8   3   3       11.26       12.88      3.27 o 
   9   3   3      209.38      200.50     10.18 o 
  10   3   3       71.13       75.68      7.15 o 
  11   3   3       83.85       87.39      7.70 o 
  12   3   3      209.86      199.88     12.94 o 
  13   3   3       71.57       62.39      7.06 o 
  14   3   3       61.55       56.96      7.71 o 
  15   3   3        0.01       -2.28      3.93 o 
  16   3   3        5.27       15.73      7.24 o 
 -17   4   3       13.67       24.92      5.41 o 
 -16   4   3        3.77        1.09      4.47 o 
 -15   4   3        1.34        5.67      4.37 o 
 -14   4   3       43.63       36.37      6.19 o 
 -13   4   3        6.96        7.16      3.42 o 
 -12   4   3      216.04      215.17      8.62 o 
 -11   4   3       34.47       38.78      4.11 o 
 -10   4   3      293.86      279.89      8.75 o 
  -9   4   3      450.00      483.44     12.33 o 
  -8   4   3       18.76       18.67      2.94 o 
  -7   4   3       13.39       14.36      2.40 o 
  -6   4   3      200.55      197.19      7.27 o 
  -5   4   3      617.75      619.10     15.49 o 
  -4   4   3      851.16      790.42     16.44 o 
  -3   4   3        5.38        7.77      1.44 o 
  -2   4   3     2103.00     2135.15     34.69 o 
  -1   4   3      271.99      325.95     22.68 o 
   0   4   3      421.81      409.29      8.92 o 
   1   4   3       21.19       36.47      2.61 o 
   2   4   3     1431.78     1305.82     22.39 o 
   3   4   3      243.42      203.47      5.54 o 
   4   4   3       67.85       86.82      3.94 o 
   5   4   3       15.62       16.22      2.22 o 
   6   4   3       98.07      106.73      4.56 o 
   7   4   3        0.63       -1.49      2.15 o 
   8   4   3        0.10        5.74      3.12 o 
   9   4   3       12.80       11.06      3.61 o 
  10   4   3       69.21       83.95      8.27 o 
  11   4   3      227.81      221.68     12.70 o 
  12   4   3       18.13       12.78      4.49 o 
  13   4   3        0.97       -1.43      4.72 o 
  14   4   3        0.03       -3.50      3.68 o 
  15   4   3        1.71        4.83      4.02 o 
 -16   5   3        3.35       10.98      5.09 o 
 -15   5   3        4.91        9.92      5.02 o 
 -14   5   3        0.21        2.93      4.88 o 
 -13   5   3      141.35      141.56      9.23 o 
 -12   5   3       19.33       29.59      5.03 o 
 -11   5   3      103.20      103.51      7.22 o 
 -10   5   3      159.78      161.19      8.47 o 
  -9   5   3        3.21        5.17      2.48 o 
  -8   5   3      645.31      645.05     15.40 o 
  -7   5   3        2.83        2.79      2.37 o 
  -6   5   3      281.42      260.89      8.23 o 
  -5   5   3       11.12        6.40      2.25 o 
  -4   5   3      477.92      450.47     10.47 o 
  -3   5   3     1305.33     1233.06     24.32 o 
  -2   5   3      346.21      377.49      9.83 o 
  -1   5   3       33.39       43.31      2.96 o 
   0   5   3       38.35       52.25      3.35 o 
   1   5   3       67.63       70.34      3.61 o 
   2   5   3        0.06        0.33      1.46 o 
   3   5   3       36.30       40.94      3.06 o 
   4   5   3        7.77       12.18      2.49 o 
   5   5   3       21.80       24.99      3.29 o 
   6   5   3       58.78       56.76      4.26 o 
   7   5   3      146.69      135.40      7.17 o 
   8   5   3        0.10       -0.84      3.06 o 
   9   5   3       11.82       17.22      3.99 o 
  10   5   3      285.21      256.12     13.73 o 
  11   5   3        0.01        0.61      3.63 o 
  12   5   3       41.40       38.32      6.02 o 
  13   5   3        0.12       10.55      5.15 o 
  14   5   3       58.66       55.13      7.21 o 
  15   5   3       10.67        6.35      4.72 o 
 -15   6   3        1.61        4.93      4.36 o 
 -14   6   3        2.47       -0.35      4.47 o 
 -13   6   3       10.31        8.34      3.99 o 
 -12   6   3       93.74      109.00      8.45 o 
 -11   6   3      103.89      105.99      7.07 o 
 -10   6   3       11.32        9.53      3.18 o 
  -9   6   3       38.78       50.05      4.75 o 
  -8   6   3       26.57       26.40      3.99 o 
  -7   6   3      103.27       94.04      6.02 o 
  -6   6   3      172.65      161.17     10.25 o 
  -5   6   3      297.63      291.52      8.51 o 
  -4   6   3      158.35      149.89      7.13 o 
  -3   6   3        1.33        5.61      2.31 o 
  -2   6   3        2.72        5.91      2.28 o 
  -1   6   3      168.46      158.77      8.07 o 
   0   6   3        2.02        2.19      1.97 o 
   1   6   3      310.62      292.31      8.68 o 
   2   6   3      151.54      160.72      6.33 o 
   3   6   3       15.75       14.47      2.56 o 
   4   6   3       17.13       21.41      3.17 o 
   5   6   3        1.22        2.54      2.24 o 
   6   6   3       16.01       18.29      3.07 o 
   7   6   3       70.99       73.76      6.03 o 
   8   6   3      252.36      264.95     10.69 o 
   9   6   3        1.32        1.51      3.79 o 
  10   6   3       22.31       20.84      4.90 o 
  11   6   3        6.58        6.13      4.23 o 
  12   6   3        3.76        4.07      4.47 o 
  13   6   3       10.10       14.54     14.36 o 
  14   6   3       23.87       19.11      5.65 o 
 -14   7   3       36.03       40.67     13.57 o 
 -13   7   3       13.01       15.61      4.68 o 
 -12   7   3       24.93       35.14      5.09 o 
 -11   7   3        1.73        2.97      3.41 o 
 -10   7   3        6.72       15.11      3.87 o 
  -9   7   3       95.25       87.39      6.39 o 
  -8   7   3      169.41      181.01      8.97 o 
  -7   7   3      133.60      137.83      7.19 o 
  -6   7   3        9.32       12.96      3.08 o 
  -5   7   3        2.56        5.34      2.95 o 
  -4   7   3        7.32       11.67      2.81 o 
  -3   7   3      126.12      115.30      6.62 o 
  -2   7   3      383.19      359.91     15.78 o 
  -1   7   3      172.59      177.61      9.28 o 
   0   7   3      174.78      185.41      9.46 o 
   1   7   3       22.24       18.40      3.54 o 
   2   7   3        4.83        7.01      2.99 o 
   3   7   3        2.56        5.13      3.25 o 
   4   7   3      313.35      298.68     10.18 o 
   5   7   3      189.60      182.97      8.39 o 
   6   7   3       69.69       79.42      5.71 o 
   7   7   3      112.02      130.14      8.56 o 
   8   7   3       14.80       18.39      4.10 o 
   9   7   3        0.86        9.98      4.64 o 
  10   7   3        0.73        6.81      4.42 o 
  11   7   3       55.70       60.38      8.47 o 
  12   7   3       40.43       46.51      6.94 o 
 -12   8   3        3.24        9.53      5.21 o 
 -11   8   3       48.42       48.19      5.66 o 
 -10   8   3        3.31        2.77      3.68 o 
  -9   8   3        0.32        7.32      4.02 o 
  -8   8   3        0.28        9.38      3.29 o 
  -7   8   3       11.67       18.26      5.20 o 
  -6   8   3      156.99      147.21      8.48 o 
  -5   8   3      118.81      111.95      7.23 o 
  -4   8   3       69.61       63.61      6.31 o 
  -3   8   3       15.78       23.90      4.28 o 
  -2   8   3        3.20        9.16      4.18 o 
  -1   8   3        3.54        1.69      3.35 o 
   0   8   3       63.71       52.73      5.59 o 
   1   8   3      484.53      453.64     14.96 o 
   2   8   3      132.55      127.07      8.65 o 
   3   8   3       64.17       66.03      6.33 o 
   4   8   3       58.66       73.42      6.67 o 
   5   8   3       31.72       25.83      5.62 o 
   6   8   3        9.59       14.81      4.01 o 
   7   8   3       89.43       86.28      7.58 o 
   8   8   3      223.41      210.97     13.74 o 
   9   8   3        1.19        1.76      4.47 o 
  10   8   3        6.32       -1.08      6.70 o 
  11   8   3       11.24       18.51      5.53 o 
 -10   9   3        8.76        8.97      4.28 o 
  -9   9   3        1.22        1.46      4.55 o 
  -8   9   3        6.79        2.90      4.31 o 
  -7   9   3       24.11       26.77      5.43 o 
  -6   9   3       18.57       20.29      6.18 o 
  -5   9   3        0.38       -1.88      3.73 o 
  -4   9   3       45.98       47.83      6.15 o 
  -3   9   3       16.33       17.04      4.69 o 
  -2   9   3       49.06       55.25      6.45 o 
  -1   9   3       10.98       11.65      4.77 o 
   0   9   3       84.48       81.73      7.46 o 
   1   9   3       23.31       21.66      4.78 o 
   2   9   3        4.98       11.83      4.35 o 
   3   9   3       11.95       19.54      4.87 o 
   4   9   3       69.85       58.44      6.53 o 
   5   9   3       15.39       24.82      5.35 o 
   6   9   3        4.95        5.29      4.01 o 
   7   9   3       56.35       59.27      7.37 o 
   8   9   3        1.65       10.86     13.46 o 
   9   9   3        2.54       11.46     10.60 o 
  -7  10   3       38.11       51.81      6.41 o 
  -6  10   3        0.40        6.01      4.55 o 
  -5  10   3       10.94       21.01      5.21 o 
  -4  10   3       20.38       27.29      5.59 o 
  -3  10   3       18.29       26.27      4.85 o 
  -2  10   3       50.17       42.68      6.43 o 
  -1  10   3        5.78        4.32      4.09 o 
   0  10   3       10.09        3.03      6.15 o 
   1  10   3       14.85       13.87      4.63 o 
   2  10   3        3.86        2.22      4.24 o 
   3  10   3        0.18       -2.32      3.76 o 
   4  10   3        0.35        2.91      4.24 o 
   5  10   3        0.02       10.81      6.74 o 
   6  10   3        1.16        5.25     10.21 o 
 -16   0   4      515.46      530.75     23.20 o 
 -15   0   4      599.22      600.83     24.50 o 
 -14   0   4       59.80       71.60      6.74 o 
 -13   0   4      119.50      102.75      7.65 o 
 -12   0   4       25.81       23.55      5.70 o 
 -11   0   4     2517.46     2386.33     55.97 o 
 -10   0   4      131.21      129.47      8.75 o 
  -9   0   4      486.31      467.74     14.81 o 
  -8   0   4      673.77      578.91     16.00 o 
  -7   0   4      519.45      477.30     13.44 o 
  -6   0   4     2344.37     2344.57     52.73 o 
  -5   0   4      815.27      901.21     21.79 o 
  -4   0   4      586.36      681.28     16.73 o 
  -3   0   4     1666.69     1806.05     50.52 o 
  -2   0   4      154.95      127.20      6.19 o 
  -1   0   4     2307.08     2308.73     62.97 o 
   0   0   4     2429.51     2665.04     58.01 o 
   1   0   4      834.83      880.67     20.51 o 
   2   0   4     1767.21     1968.75     43.66 o 
   3   0   4       10.92       16.63      1.66 o 
   4   0   4      423.51      390.39     19.71 o 
   5   0   4      183.02      166.48      8.53 o 
   6   0   4     4511.52     4326.82    118.90 o 
   7   0   4     2216.04     2345.36     67.93 o 
   8   0   4      337.93      297.82     20.00 o 
   9   0   4     1207.28     1150.51     55.32 o 
  10   0   4       18.97       21.23      8.23 o 
  11   0   4      105.97      103.66     10.05 o 
  12   0   4        1.37        1.20      4.94 o 
  13   0   4      124.58      119.84     11.64 o 
  14   0   4      360.74      332.12     17.77 o 
  15   0   4       58.08       63.11     10.12 o 
  16   0   4        0.56        0.36      5.24 o 
 -18   1   4       19.36        6.97      8.57 o 
 -17   1   4      103.07      115.96     17.68 o 
 -16   1   4       45.20       28.30      6.57 o 
 -15   1   4       46.00       60.17      6.55 o 
 -14   1   4        3.09        9.60      2.77 o 
 -13   1   4        1.57        7.41      2.36 o 
 -12   1   4       93.11      102.88      5.59 o 
 -11   1   4      108.08      112.52      5.18 o 
 -10   1   4     2344.47     2278.25     37.64 o 
  -9   1   4      263.18      246.39      6.50 o 
  -8   1   4      133.59      125.99      4.38 o 
  -7   1   4        8.08        6.67      1.43 o 
  -6   1   4      573.39      560.87     10.63 o 
  -5   1   4        2.44        8.17      1.23 o 
  -4   1   4      296.60      298.78      6.10 o 
  -3   1   4     1719.46     1757.10     27.90 o 
  -2   1   4     2660.50     2771.42     42.94 o 
  -1   1   4     1585.81     1725.07     27.21 o 
   0   1   4     2557.07     2596.11     40.17 o 
   1   1   4     1680.56     1758.71     27.79 o 
   2   1   4     2241.39     2366.19     36.96 o 
   3   1   4       46.93       39.97      1.92 o 
   4   1   4     1516.90     1485.28     24.05 o 
   5   1   4       49.39       50.26      3.84 o 
   6   1   4      138.05      144.39      6.09 o 
   7   1   4       20.82       22.24      3.10 o 
   8   1   4        3.29        3.54      2.20 o 
   9   1   4      136.27      140.19      7.57 o 
  10   1   4      274.43      269.86     12.41 o 
  11   1   4      491.78      440.30     16.70 o 
  12   1   4        5.89        4.22      3.04 o 
  13   1   4       14.13       16.11      3.82 o 
  14   1   4       17.18       14.81      6.10 o 
  15   1   4        0.10        2.24      3.91 o 
  16   1   4        0.02       10.19      4.21 o 
 -17   2   4        7.80       18.57      9.35 o 
 -16   2   4       16.53       26.13      6.76 o 
 -15   2   4        6.41        0.48      7.48 o 
 -14   2   4        0.38        0.84      2.87 o 
 -13   2   4       34.11       40.82      4.04 o 
 -12   2   4      235.00      221.31      7.53 o 
 -11   2   4        2.90        2.37      2.25 o 
 -10   2   4       89.43      100.67      4.98 o 
  -9   2   4      386.17      370.14      8.57 o 
  -8   2   4      328.46      362.07      8.18 o 
  -7   2   4       60.01       43.47      2.75 o 
  -6   2   4     2048.28     2330.04     37.45 o 
  -5   2   4      985.82     1120.60     19.07 o 
  -4   2   4        5.28        3.74      1.17 o 
  -3   2   4     2284.07     2542.86     37.29 o 
  -2   2   4      377.97      377.92      7.49 o 
  -1   2   4        1.13        3.26      1.16 o 
   0   2   4      734.29      712.37     12.50 o 
   1   2   4        2.39        4.01      1.27 o 
   2   2   4      406.93      389.26      7.73 o 
   3   2   4       40.84       36.78      2.20 o 
   4   2   4        0.01        1.46      1.10 o 
   5   2   4      116.75      128.46      3.98 o 
   6   2   4      773.76      784.74     16.10 o 
   7   2   4       62.10       60.09      5.57 o 
   8   2   4        1.94        5.94      2.72 o 
   9   2   4       70.36       79.98      5.93 o 
  10   2   4       15.02       10.15      3.39 o 
  11   2   4       16.62       17.92      3.56 o 
  12   2   4       26.76       35.45      5.39 o 
  13   2   4        0.98        0.87      5.33 o 
  14   2   4        1.58        3.82      4.40 o 
  15   2   4        0.03       -4.00      4.00 o 
  16   2   4       17.89       19.61      5.82 o 
 -17   3   4        9.06       15.35     10.33 o 
 -16   3   4        0.16        1.39      7.43 o 
 -15   3   4        9.95        8.29      4.31 o 
 -14   3   4        5.04        6.86      3.74 o 
 -13   3   4      120.26      136.67      7.27 o 
 -12   3   4        4.84        8.34      2.90 o 
 -11   3   4       11.25       16.50      2.85 o 
 -10   3   4        0.01        3.65      2.64 o 
  -9   3   4       27.15       26.39      3.03 o 
  -8   3   4       11.28       10.50      2.20 o 
  -7   3   4       15.18       21.78      3.31 o 
  -6   3   4       16.17       23.13      2.55 o 
  -5   3   4      154.03      160.28      4.65 o 
  -4   3   4      339.88      402.16      8.42 o 
  -3   3   4      275.59      281.14     11.26 o 
  -2   3   4       10.49       10.82      1.99 o 
  -1   3   4     1321.75     1447.97     24.06 o 
   0   3   4     2188.81     2325.22     37.13 o 
   1   3   4        1.26        3.17      1.25 o 
   2   3   4      457.35      465.69      9.33 o 
   3   3   4      365.67      367.40      7.92 o 
   4   3   4        2.78        3.33      1.38 o 
   5   3   4      386.61      427.31      9.09 o 
   6   3   4       87.45       90.62      5.37 o 
   7   3   4      762.16      720.91     18.00 o 
   8   3   4      220.67      208.99      8.50 o 
   9   3   4       52.49       40.30      4.39 o 
  10   3   4      389.83      352.90     17.81 o 
  11   3   4        8.11       12.22      3.95 o 
  12   3   4       46.63       48.49      6.48 o 
  13   3   4       15.49       20.82      5.74 o 
  14   3   4       25.78       19.86      7.46 o 
  15   3   4        1.05        5.76      4.68 o 
 -16   4   4       91.44       99.75     11.78 o 
 -15   4   4      102.15       97.17     11.43 o 
 -14   4   4      242.60      237.99     11.02 o 
 -13   4   4       14.18       19.33      4.19 o 
 -12   4   4        1.10        1.60      2.63 o 
 -11   4   4      117.43      111.80      6.45 o 
 -10   4   4        4.16        7.93      2.55 o 
  -9   4   4       64.18       62.53      4.76 o 
  -8   4   4      347.37      333.51      9.43 o 
  -7   4   4      114.31       96.20      5.33 o 
  -6   4   4      200.11      175.76      6.53 o 
  -5   4   4      137.75      122.25      6.67 o 
  -4   4   4       55.69       65.47      3.52 o 
  -3   4   4        3.41        5.26      1.60 o 
  -2   4   4      713.65      690.34     13.13 o 
  -1   4   4      349.65      350.29     13.77 o 
   0   4   4      344.60      312.15     10.04 o 
   1   4   4      811.87      781.06     14.58 o 
   2   4   4       49.10       37.45      3.06 o 
   3   4   4        6.30       10.32      1.88 o 
   4   4   4       11.45       16.77      2.96 o 
   5   4   4        0.83       -0.39      1.59 o 
   6   4   4       22.62       20.74      2.82 o 
   7   4   4     1233.72     1102.08     29.94 o 
   8   4   4      416.26      372.81     13.99 o 
   9   4   4       26.92       22.61      4.80 o 
  10   4   4        0.03        5.42      3.81 o 
  11   4   4       10.78       18.16      4.52 o 
  12   4   4        1.10        4.31      4.11 o 
  13   4   4       39.21       40.33      6.38 o 
  14   4   4      146.94      144.96     11.94 o 
  15   4   4       37.67       32.47      6.15 o 
 -16   5   4       10.12       10.87      6.58 o 
 -15   5   4       59.59       57.87     10.04 o 
 -14   5   4        1.67       -0.14      3.72 o 
 -13   5   4       42.42       45.83      5.91 o 
 -12   5   4       64.63       75.15      5.71 o 
 -11   5   4       82.82       87.68      6.13 o 
 -10   5   4      416.12      394.82     11.48 o 
  -9   5   4      383.03      358.02     15.32 o 
  -8   5   4       14.60       18.10      2.90 o 
  -7   5   4        9.85       18.40      2.91 o 
  -6   5   4      134.49      130.01      6.42 o 
  -5   5   4        1.13        1.53      2.17 o 
  -4   5   4      131.51      120.08      6.50 o 
  -3   5   4     1379.62     1263.55     24.97 o 
  -2   5   4      166.19      152.98      6.48 o 
  -1   5   4       59.83       63.64      3.68 o 
   0   5   4      142.40      151.94      5.45 o 
   1   5   4      112.38      119.97      5.42 o 
   2   5   4      590.32      576.21     16.12 o 
   3   5   4      414.10      365.07     11.57 o 
   4   5   4      368.07      340.07      9.37 o 
   5   5   4        0.30        0.97      2.00 o 
   6   5   4      176.36      179.77      6.98 o 
   7   5   4       86.57       89.24      6.34 o 
   8   5   4       35.01       39.42      5.52 o 
   9   5   4       91.31       77.86      7.89 o 
  10   5   4       77.64       88.19     12.05 o 
  11   5   4      155.76      151.75     11.39 o 
  12   5   4      101.08       96.54      9.55 o 
  13   5   4        0.86        5.93      4.51 o 
  14   5   4        0.72        3.19      4.65 o 
 -15   6   4        3.51        7.30      5.63 o 
 -14   6   4      126.63      127.67     10.99 o 
 -13   6   4       65.96       55.35      5.58 o 
 -12   6   4       26.43       31.16      4.37 o 
 -11   6   4       29.28       32.82      5.21 o 
 -10   6   4       32.07       36.54      4.73 o 
  -9   6   4       67.14       69.14      5.39 o 
  -8   6   4        9.13        4.99      2.95 o 
  -7   6   4       92.35       86.56      7.72 o 
  -6   6   4      760.25      705.11     16.57 o 
  -5   6   4      626.94      569.77     14.31 o 
  -4   6   4        5.36        5.36      2.45 o 
  -3   6   4      622.73      548.24     13.79 o 
  -2   6   4      834.83      774.72     18.40 o 
  -1   6   4      129.56      119.94      6.29 o 
   0   6   4       22.31       22.87      4.05 o 
   1   6   4      409.47      391.94     10.47 o 
   2   6   4      729.24      647.91     16.87 o 
   3   6   4      142.97      139.35      7.12 o 
   4   6   4      105.29      105.73      6.06 o 
   5   6   4       92.33       98.11      5.89 o 
   6   6   4       49.40       69.70      5.84 o 
   7   6   4       69.73       74.91      6.15 o 
   8   6   4       71.52       68.09      8.85 o 
   9   6   4        0.01        5.35      6.40 o 
  10   6   4       10.57       23.73      6.15 o 
  11   6   4        4.12        5.83      4.45 o 
  12   6   4       17.80       19.38      5.63 o 
  13   6   4       21.95       31.65      6.27 o 
 -13   7   4        1.04        3.74      3.94 o 
 -12   7   4        0.90        4.65      3.67 o 
 -11   7   4       25.97       29.38      4.51 o 
 -10   7   4       53.49       51.14      5.36 o 
  -9   7   4       33.09       31.73      4.36 o 
  -8   7   4        0.03       -1.44      2.49 o 
  -7   7   4       25.89       27.74      3.94 o 
  -6   7   4       39.36       40.00      4.39 o 
  -5   7   4        8.96       15.18      3.19 o 
  -4   7   4        3.46        8.34      2.63 o 
  -3   7   4       67.56       64.94      5.21 o 
  -2   7   4      152.78      149.37      7.60 o 
  -1   7   4      135.30      124.20      7.88 o 
   0   7   4        3.85        4.18      2.87 o 
   1   7   4       92.89       96.96      6.86 o 
   2   7   4       87.40       82.27      6.49 o 
   3   7   4       11.95       15.39      3.26 o 
   4   7   4        0.30        6.34      2.59 o 
   5   7   4        2.49        9.24      2.74 o 
   6   7   4       19.91       28.03      4.49 o 
   7   7   4       15.95       20.59      4.32 o 
   8   7   4        7.82       16.55      8.32 o 
   9   7   4        2.00        6.26      4.79 o 
  10   7   4        3.14       13.95      5.20 o 
  11   7   4        0.02        3.65      5.09 o 
  12   7   4        0.13       10.57      5.45 o 
 -12   8   4        0.44       14.19      5.93 o 
 -11   8   4        0.97        4.80      4.41 o 
 -10   8   4        3.82       13.36      3.89 o 
  -9   8   4       22.88       24.58      4.73 o 
  -8   8   4        2.05        0.77      3.79 o 
  -7   8   4        4.97        7.76      4.17 o 
  -6   8   4       11.82       15.42      3.53 o 
  -5   8   4        0.21       -2.81      2.91 o 
  -4   8   4        0.13        3.02      3.12 o 
  -3   8   4        4.92        6.19      3.44 o 
  -2   8   4        0.99        0.27      3.09 o 
  -1   8   4       64.62       69.47      6.72 o 
   0   8   4       28.52       31.75      4.88 o 
   1   8   4       33.49       24.54      4.33 o 
   2   8   4        5.54        7.29      3.92 o 
   3   8   4       18.19       12.02      3.95 o 
   4   8   4        3.78       12.37      3.43 o 
   5   8   4        7.63        7.49      4.21 o 
   6   8   4        3.90        6.47      6.27 o 
   7   8   4        0.79        7.92      4.17 o 
   8   8   4       26.43       36.30      6.63 o 
   9   8   4        8.23        6.41      6.13 o 
  10   8   4        6.62       16.21      7.55 o 
 -10   9   4       28.64       32.55      5.46 o 
  -9   9   4        1.75       16.98      7.96 o 
  -8   9   4        9.61       14.99      4.89 o 
  -7   9   4        2.33        1.74      3.93 o 
  -6   9   4        2.40        1.71      4.08 o 
  -5   9   4       10.94       12.18      4.58 o 
  -4   9   4       65.44       73.33      7.35 o 
  -3   9   4       89.37       82.41      9.14 o 
  -2   9   4        1.40        5.31      3.99 o 
  -1   9   4        0.19        2.50      3.78 o 
   0   9   4       47.62       53.34      6.17 o 
   1   9   4        0.88        8.11      5.23 o 
   2   9   4       15.77       25.59      4.96 o 
   3   9   4       31.38       37.15      5.59 o 
   4   9   4       34.19       24.57      5.26 o 
   5   9   4        9.52        5.39      4.16 o 
   6   9   4       26.47       27.74      5.57 o 
   7   9   4       15.72       16.08     11.29 o 
   8   9   4        3.07       10.98      6.19 o 
  -6  10   4       34.38       48.34      6.33 o 
  -5  10   4       27.97       27.96     10.78 o 
  -4  10   4        6.40       -3.92      3.92 o 
  -3  10   4       24.22       18.22      4.88 o 
  -2  10   4       45.65       50.32      7.68 o 
  -1  10   4        0.22        3.09      4.61 o 
   0  10   4        5.08        1.64      4.18 o 
   1  10   4       76.41       82.85      8.13 o 
   2  10   4       41.53       45.83      6.36 o 
   3  10   4       30.90       39.24      6.04 o 
   4  10   4        0.14       16.41      5.63 o 
   5  10   4       10.21       14.84      6.12 o 
 -18   1   5        7.52        8.19      9.67 o 
 -17   1   5       95.75      113.81     17.95 o 
 -16   1   5        0.34        3.82      7.37 o 
 -15   1   5       17.51       23.69      7.05 o 
 -14   1   5       38.53       47.45      5.77 o 
 -13   1   5      100.47      106.80      6.06 o 
 -12   1   5       25.91       32.23      3.78 o 
 -11   1   5       61.50       69.60      4.23 o 
 -10   1   5      441.73      411.57      9.45 o 
  -9   1   5       63.08       64.01      3.61 o 
  -8   1   5       55.64       59.92      3.29 o 
  -7   1   5      340.67      347.36      7.60 o 
  -6   1   5      283.78      260.98      6.02 o 
  -5   1   5      427.74      525.66      9.90 o 
  -4   1   5      399.17      414.65      9.10 o 
  -3   1   5       18.78       23.29      1.44 o 
  -2   1   5      168.60      180.86      9.27 o 
  -1   1   5      544.60      553.09      9.91 o 
   0   1   5      561.19      525.57      9.52 o 
   1   1   5     1226.18     1249.21     20.50 o 
   2   1   5      689.67      667.85     11.79 o 
   3   1   5        6.51        6.23      1.11 o 
   4   1   5       20.51       22.74      1.54 o 
   5   1   5       57.39       57.95      4.26 o 
   6   1   5       16.61       24.02      3.19 o 
   7   1   5       10.38       12.93      2.75 o 
   8   1   5     1750.28     1699.46     37.03 o 
   9   1   5       94.59       88.67      7.31 o 
  10   1   5       17.50       29.57      4.62 o 
  11   1   5       16.58       20.20      3.62 o 
  12   1   5       88.91       88.84      9.40 o 
  13   1   5       79.70       79.56      6.98 o 
  14   1   5        0.56        5.48      3.93 o 
  15   1   5       81.61       77.36      7.49 o 
  16   1   5       17.99       27.70      6.82 o 
 -17   2   5       27.57       36.75     11.31 o 
 -16   2   5      145.70      138.77     19.16 o 
 -15   2   5      136.90      155.40     13.40 o 
 -14   2   5       59.76       71.13      6.89 o 
 -13   2   5       85.33       77.25      7.25 o 
 -12   2   5       73.60       64.25      4.75 o 
 -11   2   5      339.34      343.44     10.83 o 
 -10   2   5      636.24      617.38     12.82 o 
  -9   2   5      364.03      350.33     10.99 o 
  -8   2   5      466.43      417.65      9.13 o 
  -7   2   5      106.66       95.03      3.87 o 
  -6   2   5        1.49        0.62      1.22 o 
  -5   2   5      103.18      135.09      5.79 o 
  -4   2   5        1.90        5.68      1.54 o 
  -3   2   5      941.31     1045.76     17.87 o 
  -2   2   5     1265.55     1262.93     21.06 o 
  -1   2   5      434.26      388.32      7.82 o 
   0   2   5      260.00      237.20      5.61 o 
   1   2   5      698.05      713.15     12.78 o 
   2   2   5      641.70      705.84     14.12 o 
   3   2   5      296.56      267.96      6.98 o 
   4   2   5     1159.59     1173.18     20.01 o 
   5   2   5      437.26      386.48      9.26 o 
   6   2   5      352.52      326.65     10.06 o 
   7   2   5      565.39      523.23     24.85 o 
   8   2   5      153.32      156.97      7.93 o 
   9   2   5       97.36       97.68      8.26 o 
  10   2   5        0.71        2.64      2.71 o 
  11   2   5      104.39       98.36      8.55 o 
  12   2   5      208.19      220.59     10.49 o 
  13   2   5       64.73       64.22      7.67 o 
  14   2   5       58.00       79.46      8.74 o 
  15   2   5        1.94        5.49      5.08 o 
 -17   3   5       94.88       89.14     16.51 o 
 -16   3   5        0.22       12.10      8.71 o 
 -15   3   5        1.76        4.20     11.04 o 
 -14   3   5      140.77      153.01     17.18 o 
 -13   3   5      123.26      110.25      7.51 o 
 -12   3   5       23.18       37.15      3.81 o 
 -11   3   5       96.16      105.76      5.97 o 
 -10   3   5      635.75      595.51     14.09 o 
  -9   3   5       70.26       60.46      4.32 o 
  -8   3   5      118.09      126.69      7.34 o 
  -7   3   5      252.36      248.57      7.67 o 
  -6   3   5      375.47      357.11      8.08 o 
  -5   3   5        8.13        4.11      1.49 o 
  -4   3   5     1286.25     1339.37     22.80 o 
  -3   3   5     1840.18     1879.15     30.76 o 
  -2   3   5      151.18      166.26      4.71 o 
  -1   3   5      234.80      231.20      5.75 o 
   0   3   5      495.31      459.61      9.33 o 
   1   3   5      182.39      176.79      5.43 o 
   2   3   5     1121.55     1098.68     19.16 o 
   3   3   5      519.11      471.43      9.69 o 
   4   3   5      359.91      364.74      8.17 o 
   5   3   5        1.71        3.46      1.81 o 
   6   3   5        2.56        5.99      2.33 o 
   7   3   5      118.66      121.85      7.83 o 
   8   3   5     1185.44     1072.80     25.40 o 
   9   3   5      135.15      133.71      7.94 o 
  10   3   5        0.32        5.97      3.48 o 
  11   3   5       26.99       39.55      5.72 o 
  12   3   5       43.03       48.03      6.48 o 
  13   3   5        4.13        8.06      4.48 o 
  14   3   5       43.10       37.84      8.58 o 
  15   3   5      104.77       99.36      9.91 o 
 -16   4   5        0.45        9.52      8.23 o 
 -15   4   5       25.37       31.69      9.45 o 
 -14   4   5       82.08       90.41      8.36 o 
 -13   4   5        3.28        8.47      3.34 o 
 -12   4   5        8.81       13.30      3.30 o 
 -11   4   5        5.49       11.89      2.84 o 
 -10   4   5        0.84        7.00      2.44 o 
  -9   4   5      270.96      259.87     11.25 o 
  -8   4   5      247.22      247.13      7.99 o 
  -7   4   5      323.97      287.43      8.44 o 
  -6   4   5        0.11        2.63      1.92 o 
  -5   4   5        2.24        1.49      1.67 o 
  -4   4   5      144.57      159.40      5.19 o 
  -3   4   5      191.07      194.24      5.51 o 
  -2   4   5      548.30      494.39     10.33 o 
  -1   4   5      492.54      503.13     11.70 o 
   0   4   5      335.53      332.21      8.65 o 
   1   4   5      106.83      114.07      4.64 o 
   2   4   5       20.49       16.56      2.09 o 
   3   4   5       34.00       41.25      3.05 o 
   4   4   5      407.47      364.78      8.61 o 
   5   4   5       37.37       41.73      3.42 o 
   6   4   5       80.49       80.78      5.52 o 
   7   4   5        7.47       16.20      3.64 o 
   8   4   5       91.45       94.47      7.89 o 
   9   4   5       95.92       97.00     12.59 o 
  10   4   5       14.72       19.33      5.56 o 
  11   4   5       38.53       43.53      6.26 o 
  12   4   5       30.66       28.41      5.54 o 
  13   4   5        5.81       16.49      5.91 o 
  14   4   5        7.12        4.33      5.91 o 
 -16   5   5        0.08        7.16     10.41 o 
 -15   5   5        0.83       -1.69      6.00 o 
 -14   5   5        9.86       25.37      5.77 o 
 -13   5   5        0.62        5.86      3.63 o 
 -12   5   5       25.21       22.20      4.26 o 
 -11   5   5        3.25        4.57      2.71 o 
 -10   5   5        4.92        9.55      2.82 o 
  -9   5   5       11.18       15.27      3.14 o 
  -8   5   5      106.79      105.50      6.21 o 
  -7   5   5       43.82       47.61      4.25 o 
  -6   5   5        4.53        0.99      2.73 o 
  -5   5   5      244.65      216.27      8.22 o 
  -4   5   5      255.58      245.13      7.81 o 
  -3   5   5       44.90       46.82      4.70 o 
  -2   5   5       35.45       37.49      3.56 o 
  -1   5   5       38.01       33.60      3.93 o 
   0   5   5       17.37       25.45      2.67 o 
   1   5   5       99.35       91.00      4.57 o 
   2   5   5       71.95       77.83      4.74 o 
   3   5   5      173.64      188.89      6.22 o 
   4   5   5        0.51        5.53      2.69 o 
   5   5   5        0.65        4.94      2.26 o 
   6   5   5       51.61       51.64      5.09 o 
   7   5   5        0.39        3.62      3.68 o 
   8   5   5        0.23        4.15      3.22 o 
   9   5   5        4.47        6.71      3.51 o 
  10   5   5       23.35       25.07      5.29 o 
  11   5   5        0.21        0.13      4.94 o 
  12   5   5       12.12        8.39      5.19 o 
  13   5   5       37.45       34.29      6.91 o 
  14   5   5       32.04       44.80      7.74 o 
 -15   6   5        9.88       21.23     19.00 o 
 -14   6   5       17.08       28.93      6.22 o 
 -13   6   5        0.18        0.08      3.91 o 
 -12   6   5        4.22        5.31      3.66 o 
 -11   6   5       95.62      104.29      7.85 o 
 -10   6   5      155.60      167.46      8.65 o 
  -9   6   5       41.15       44.11      4.56 o 
  -8   6   5      174.08      147.97      8.76 o 
  -7   6   5        1.86        5.06      2.44 o 
  -6   6   5      414.33      395.66     19.32 o 
  -5   6   5        2.87       11.09      2.76 o 
  -4   6   5      776.45      738.11     20.93 o 
  -3   6   5      362.21      334.18     14.67 o 
  -2   6   5        3.20        4.49      2.54 o 
  -1   6   5      856.90      748.61     22.04 o 
   0   6   5      386.01      368.31     10.40 o 
   1   6   5      209.03      200.91      6.55 o 
   2   6   5       18.51       19.50      2.92 o 
   3   6   5      206.51      216.00      8.98 o 
   4   6   5       73.11       86.99      5.55 o 
   5   6   5       11.53       15.83      3.12 o 
   6   6   5        2.47        9.50      3.43 o 
   7   6   5      118.84      121.66      9.39 o 
   8   6   5       22.61       29.77      5.98 o 
   9   6   5       14.93       13.33      4.27 o 
  10   6   5        0.65       -0.30      4.09 o 
  11   6   5        0.51       -4.38      4.38 o 
  12   6   5       49.15       35.14      7.01 o 
  13   6   5        6.32       17.37      5.85 o 
 -13   7   5       95.27       91.71      9.64 o 
 -12   7   5       57.20       76.20      7.27 o 
 -11   7   5       28.14       28.71      5.51 o 
 -10   7   5       18.62       29.41      4.97 o 
  -9   7   5        1.62        3.07      2.92 o 
  -8   7   5      136.11      128.89      7.76 o 
  -7   7   5        9.98       17.31      3.34 o 
  -6   7   5       93.06      119.90      8.63 o 
  -5   7   5      136.18      143.79      7.96 o 
  -4   7   5      119.02      125.95      7.16 o 
  -3   7   5      187.40      190.26      8.61 o 
  -2   7   5      248.62      214.20      8.97 o 
  -1   7   5       10.79       16.26      3.59 o 
   0   7   5        0.36        0.22      2.67 o 
   1   7   5       37.90       49.43      5.22 o 
   2   7   5       58.38       61.58      5.68 o 
   3   7   5      195.60      185.72     10.91 o 
   4   7   5       87.87       93.04      6.04 o 
   5   7   5       25.74       30.58      4.35 o 
   6   7   5        0.05        2.98      4.83 o 
   7   7   5        1.96        6.77      4.28 o 
   8   7   5        0.08        8.44      5.61 o 
   9   7   5       21.57       31.70      8.88 o 
  10   7   5       61.56       67.86      8.36 o 
  11   7   5       61.31       74.91      9.88 o 
 -12   8   5        0.09        4.29      5.95 o 
 -11   8   5       11.64       19.47      4.61 o 
 -10   8   5      106.24      106.03      8.76 o 
  -9   8   5      159.89      154.99      9.33 o 
  -8   8   5        4.82       11.05      3.58 o 
  -7   8   5       20.28       13.77      5.12 o 
  -6   8   5       81.75       89.92      6.68 o 
  -5   8   5        2.70        7.08      3.02 o 
  -4   8   5       90.30       95.64      8.99 o 
  -3   8   5      208.09      223.11     11.43 o 
  -2   8   5       45.25       52.07      6.50 o 
  -1   8   5       21.44       16.45      4.02 o 
   0   8   5      233.61      211.95     11.05 o 
   1   8   5      124.94      134.65     12.25 o 
   2   8   5        3.54        4.31      3.44 o 
   3   8   5       20.79       20.02      4.35 o 
   4   8   5       29.10       38.05      4.76 o 
   5   8   5        0.36       10.39      6.10 o 
   6   8   5        9.54       13.78      5.27 o 
   7   8   5       69.07       70.79     10.54 o 
   8   8   5        0.55        6.76      5.19 o 
   9   8   5        0.89        3.41      5.13 o 
  10   8   5        0.02       -0.63     12.46 o 
  -9   9   5        7.28       17.96      5.52 o 
  -8   9   5        1.19        8.87      6.19 o 
  -7   9   5        2.94        3.32      4.18 o 
  -6   9   5       31.86       30.71      5.60 o 
  -5   9   5      148.58      143.32     10.01 o 
  -4   9   5       57.28       60.85      6.86 o 
  -3   9   5        3.46       -1.85      3.85 o 
  -2   9   5       18.86       22.06      6.18 o 
  -1   9   5        8.83        7.96      4.22 o 
   0   9   5       33.48       34.99      6.67 o 
   1   9   5       31.49       33.28      5.49 o 
   2   9   5       40.41       51.52      8.77 o 
   3   9   5       15.43       22.52      6.86 o 
   4   9   5        0.11       -1.82      4.56 o 
   5   9   5        3.39        5.77      5.09 o 
   6   9   5        5.30        7.32      5.41 o 
   7   9   5        0.62       21.98     11.26 o 
  -5  10   5        1.29        4.80      6.19 o 
  -4  10   5        3.30        3.54      4.40 o 
  -3  10   5        4.86       13.00      6.23 o 
  -2  10   5        1.86        9.61      4.55 o 
  -1  10   5        7.63       13.83      4.65 o 
   0  10   5        0.55        1.96      4.39 o 
   1  10   5        1.63       11.66      4.88 o 
   2  10   5        2.71        9.79      4.75 o 
   3  10   5        0.12        7.54      8.42 o 
 -16   0   6      245.38      260.96     24.37 o 
 -15   0   6        4.18       11.44      5.21 o 
 -14   0   6      275.10      266.77     15.44 o 
 -13   0   6       62.46       49.09      6.99 o 
 -12   0   6        0.63        5.17      4.74 o 
 -11   0   6      658.24      603.92     22.87 o 
 -10   0   6     2271.57     2139.47     63.10 o 
  -9   0   6      970.73      972.58     34.93 o 
  -8   0   6        2.81        1.86      1.84 o 
  -7   0   6      681.15      620.03     16.74 o 
  -6   0   6      893.04      941.35     23.37 o 
  -5   0   6      416.91      471.76     41.23 o 
  -4   0   6      794.23      781.18     25.38 o 
  -3   0   6     1446.43     1491.68     43.79 o 
  -2   0   6      170.65      151.51     12.74 o 
  -1   0   6      293.40      276.82      8.01 o 
   0   0   6      480.34      490.48     12.94 o 
   1   0   6      607.52      604.51     15.52 o 
   2   0   6     5734.18     6225.82    134.37 o 
   3   0   6     1288.15     1240.05     29.57 o 
   4   0   6      256.73      253.65     11.29 o 
   5   0   6      379.98      346.29     14.48 o 
   6   0   6      739.87      688.19     30.09 o 
   7   0   6     1209.13     1016.08     33.85 o 
   8   0   6      580.57      584.10     22.93 o 
   9   0   6      535.34      481.14     20.61 o 
  10   0   6       14.65       11.82      4.73 o 
  11   0   6       14.59       21.12      8.30 o 
  12   0   6      304.99      300.45     16.56 o 
  13   0   6      245.67      239.40     17.01 o 
  14   0   6       33.41       53.39     10.85 o 
  15   0   6      175.13      161.39     21.22 o 
 -17   1   6        2.59       12.19      9.00 o 
 -16   1   6        2.65        3.78      6.12 o 
 -15   1   6       16.48       15.41      4.67 o 
 -14   1   6      274.00      282.20     12.80 o 
 -13   1   6      510.57      498.87     14.89 o 
 -12   1   6      282.87      288.36     10.22 o 
 -11   1   6       17.64       16.03      3.12 o 
 -10   1   6       18.64       19.47      4.69 o 
  -9   1   6        8.63        7.62      3.00 o 
  -8   1   6      556.74      517.26     11.94 o 
  -7   1   6      215.71      193.65      5.19 o 
  -6   1   6        3.04        2.38      1.11 o 
  -5   1   6       13.91       22.61      1.58 o 
  -4   1   6     1876.47     2154.34     38.10 o 
  -3   1   6       10.77        9.62      1.37 o 
  -2   1   6      530.41      529.70     16.66 o 
  -1   1   6     1604.07     1618.62     26.18 o 
   0   1   6      102.46      101.50      3.23 o 
   1   1   6     1414.64     1469.97     24.10 o 
   2   1   6      330.79      304.84      6.54 o 
   3   1   6       16.38       12.67      1.48 o 
   4   1   6       15.15       17.84      1.96 o 
   5   1   6       67.49       60.45      4.55 o 
   6   1   6      134.75      129.00      7.72 o 
   7   1   6      313.10      267.70     22.26 o 
   8   1   6     2300.00     2237.32     47.41 o 
   9   1   6        3.69        1.44      2.67 o 
  10   1   6       22.38       27.64      4.84 o 
  11   1   6       18.47       17.24      3.74 o 
  12   1   6        1.40        0.71      3.16 o 
  13   1   6        0.04        1.73      3.80 o 
  14   1   6       36.21       52.49      6.45 o 
  15   1   6       41.80       50.07      8.88 o 
 -17   2   6        0.44        2.05      9.67 o 
 -16   2   6       13.64       16.43      6.82 o 
 -15   2   6       13.30       11.76      4.87 o 
 -14   2   6        0.02        0.33      3.67 o 
 -13   2   6      130.63      140.90     19.12 o 
 -12   2   6        0.12        5.92      3.72 o 
 -11   2   6        5.62       10.57      3.55 o 
 -10   2   6        9.12       11.16      2.73 o 
  -9   2   6      147.37      135.23      6.35 o 
  -8   2   6       44.38       50.75      4.30 o 
  -7   2   6       13.67       14.78      1.89 o 
  -6   2   6        3.57        8.45      1.70 o 
  -5   2   6        0.02        0.44      1.10 o 
  -4   2   6      302.76      312.69      6.90 o 
  -3   2   6        1.05        2.81      1.10 o 
  -2   2   6      197.89      280.76      6.62 o 
  -1   2   6        3.24        3.42      1.24 o 
   0   2   6     1705.30     1747.52     28.51 o 
   1   2   6      749.57      792.78     14.28 o 
   2   2   6      763.15      783.04     14.15 o 
   3   2   6      635.05      658.03     12.32 o 
   4   2   6       13.64       16.59      2.06 o 
   5   2   6       60.23       60.42      4.66 o 
   6   2   6       54.24       53.08      4.65 o 
   7   2   6      212.36      222.91      8.53 o 
   8   2   6       25.25       31.82      4.12 o 
   9   2   6      190.05      200.16      9.30 o 
  10   2   6        0.55        5.16      3.02 o 
  11   2   6       10.37       10.28      3.68 o 
  12   2   6       24.51       25.41      6.71 o 
  13   2   6       13.70       18.94      5.22 o 
  14   2   6        0.77       -4.71      4.71 o 
  15   2   6       38.99       37.45      6.45 o 
 -17   3   6        1.80       11.96     10.74 o 
 -16   3   6        6.17        7.88      6.94 o 
 -15   3   6        3.01        5.96      7.88 o 
 -14   3   6        0.77        6.04      7.25 o 
 -13   3   6       20.43       33.06      5.26 o 
 -12   3   6        9.75       15.92      4.51 o 
 -11   3   6        5.76       12.15      3.74 o 
 -10   3   6       15.18       22.27      4.05 o 
  -9   3   6       86.43       91.39      6.58 o 
  -8   3   6        4.94        6.60      2.08 o 
  -7   3   6        7.77       12.95      1.98 o 
  -6   3   6      156.27      178.41      5.49 o 
  -5   3   6       11.64       13.45      1.90 o 
  -4   3   6       73.49       88.68      3.88 o 
  -3   3   6      237.62      247.34      6.22 o 
  -2   3   6      256.76      236.09      5.98 o 
  -1   3   6       77.97       73.46      3.19 o 
   0   3   6      187.23      155.19      4.75 o 
   1   3   6       79.22       87.60      4.84 o 
   2   3   6       27.28       32.40      2.56 o 
   3   3   6        1.88        2.85      1.54 o 
   4   3   6       31.17       38.44      2.81 o 
   5   3   6      106.42      110.40      6.30 o 
   6   3   6        2.77        5.71      2.39 o 
   7   3   6        0.00        0.97      3.27 o 
   8   3   6       66.15       64.57      6.19 o 
   9   3   6       67.98       72.31      5.98 o 
  10   3   6        7.10        7.17      3.35 o 
  11   3   6        0.69       -1.67      3.56 o 
  12   3   6        8.14        9.35      4.48 o 
  13   3   6       35.29       33.76      6.76 o 
  14   3   6        1.22       -3.96      7.35 o 
 -16   4   6       40.08       59.84     10.18 o 
 -15   4   6        0.87        8.30      7.34 o 
 -14   4   6       23.16       39.44      6.15 o 
 -13   4   6        0.56        4.46      3.95 o 
 -12   4   6        6.21        6.92      5.98 o 
 -11   4   6       23.75       33.68      5.02 o 
 -10   4   6      410.20      385.20     12.42 o 
  -9   4   6      240.24      224.92      8.97 o 
  -8   4   6       14.20       10.58      2.44 o 
  -7   4   6        5.19        3.53      2.07 o 
  -6   4   6      186.12      178.79      6.73 o 
  -5   4   6      212.96      200.11      6.66 o 
  -4   4   6      171.18      166.64      5.79 o 
  -3   4   6      350.42      334.30      9.22 o 
  -2   4   6      216.28      237.30      6.95 o 
  -1   4   6        1.06        2.63      1.91 o 
   0   4   6       16.79       15.82      2.31 o 
   1   4   6      231.82      214.96      6.06 o 
   2   4   6      354.67      329.92      8.00 o 
   3   4   6      117.95      118.37      5.03 o 
   4   4   6      416.41      397.80      9.23 o 
   5   4   6       72.57       80.21      5.67 o 
   6   4   6       60.10       59.63      5.53 o 
   7   4   6       19.36       22.02      3.58 o 
   8   4   6       18.56       22.49      4.40 o 
   9   4   6        9.98        9.30      3.62 o 
  10   4   6        5.70        4.69      3.81 o 
  11   4   6        2.82        7.42      5.19 o 
  12   4   6       82.99       67.35      8.30 o 
  13   4   6       21.22       16.75      6.66 o 
  14   4   6       18.25       16.26      6.27 o 
 -15   5   6        5.45       16.18      6.48 o 
 -14   5   6      189.59      207.89     13.79 o 
 -13   5   6      118.01      118.18     10.26 o 
 -12   5   6       70.14       86.91     11.70 o 
 -11   5   6        4.33        9.38      5.50 o 
 -10   5   6       17.73       26.28      4.94 o 
  -9   5   6      253.90      246.16     10.19 o 
  -8   5   6      179.59      175.27     10.85 o 
  -7   5   6       26.06       31.32      3.28 o 
  -6   5   6      202.76      201.28      7.89 o 
  -5   5   6      348.70      321.46      9.40 o 
  -4   5   6      164.22      172.73      7.18 o 
  -3   5   6       39.48       48.51      4.13 o 
  -2   5   6     1809.26     1663.74     31.73 o 
  -1   5   6      131.87      143.27      6.21 o 
   0   5   6      249.19      238.99      6.91 o 
   1   5   6       41.78       49.14      3.71 o 
   2   5   6       76.11       74.81      4.81 o 
   3   5   6      220.86      215.23      6.65 o 
   4   5   6        0.09        6.92      2.89 o 
   5   5   6      173.18      167.09      8.33 o 
   6   5   6       49.97       59.62      6.48 o 
   7   5   6      107.02      114.64     10.90 o 
   8   5   6       79.41       67.97      7.23 o 
   9   5   6       81.34       85.28      8.45 o 
  10   5   6        3.79        3.75      4.17 o 
  11   5   6        3.31        6.56      5.65 o 
  12   5   6       31.17       31.43      6.26 o 
  13   5   6        7.65        9.85      5.71 o 
 -14   6   6        1.15        3.80      5.40 o 
 -13   6   6       38.58       45.85      7.13 o 
 -12   6   6       36.29       47.75      6.88 o 
 -11   6   6       80.69       90.63      8.86 o 
 -10   6   6       70.34       86.73      7.25 o 
  -9   6   6      141.40      144.15      8.10 o 
  -8   6   6       33.79       38.84      4.72 o 
  -7   6   6      111.25      106.45      6.65 o 
  -6   6   6        3.84        4.92      2.54 o 
  -5   6   6      380.70      336.75     11.43 o 
  -4   6   6      231.40      233.22      8.75 o 
  -3   6   6      146.45      144.34      8.45 o 
  -2   6   6       34.72       40.71      4.06 o 
  -1   6   6        1.69       -2.36      2.36 o 
   0   6   6      507.86      493.22     12.77 o 
   1   6   6       53.14       55.93      4.20 o 
   2   6   6      127.38      128.88      6.59 o 
   3   6   6      400.34      392.55     11.04 o 
   4   6   6      255.35      267.15      8.68 o 
   5   6   6       40.07       39.86      5.00 o 
   6   6   6       14.22       21.11      8.70 o 
   7   6   6        1.62        4.08      3.77 o 
   8   6   6        5.06       10.90      4.64 o 
   9   6   6        4.70        4.10      4.34 o 
  10   6   6       43.69       58.57      7.70 o 
  11   6   6       48.95       56.43      7.90 o 
  12   6   6       36.37       53.16     15.12 o 
 -13   7   6       15.07       22.08      6.30 o 
 -12   7   6       15.62       15.93      5.59 o 
 -11   7   6        7.66       -1.44      7.39 o 
 -10   7   6        1.88       -0.82      3.41 o 
  -9   7   6       17.78       27.65      4.79 o 
  -8   7   6        0.12        7.20      3.62 o 
  -7   7   6        1.75        3.60      2.98 o 
  -6   7   6       25.81       31.71      4.17 o 
  -5   7   6       64.94       73.97      7.82 o 
  -4   7   6       68.99       65.25      5.37 o 
  -3   7   6       15.68       18.38      3.42 o 
  -2   7   6        0.03        3.52      2.85 o 
  -1   7   6       14.96       12.20      3.43 o 
   0   7   6       41.24       36.02      4.69 o 
   1   7   6        0.84        2.86      3.10 o 
   2   7   6       45.07       39.07      4.75 o 
   3   7   6        0.22        3.06      3.76 o 
   4   7   6       25.70       21.82      4.04 o 
   5   7   6       20.85       27.23      4.69 o 
   6   7   6       12.79       15.16      4.49 o 
   7   7   6       53.66       46.06      6.79 o 
   8   7   6        6.22       15.28      6.16 o 
   9   7   6        7.65       14.01      5.70 o 
  10   7   6        8.43       15.54      5.99 o 
  11   7   6        2.65        0.60      7.14 o 
 -11   8   6       12.74       23.42      9.51 o 
 -10   8   6        1.43        3.21      4.50 o 
  -9   8   6        0.01        3.27      4.08 o 
  -8   8   6        8.42       12.36      4.54 o 
  -7   8   6        0.77        1.92      3.65 o 
  -6   8   6        0.83        0.83      4.62 o 
  -5   8   6       19.65       19.70      4.11 o 
  -4   8   6       14.05       16.15      4.28 o 
  -3   8   6       20.48       14.31      3.71 o 
  -2   8   6        6.17       11.81      3.82 o 
  -1   8   6       19.51       15.50      6.26 o 
   0   8   6        0.74        2.70      3.87 o 
   1   8   6       15.04       25.66      4.63 o 
   2   8   6       10.15       13.99      4.22 o 
   3   8   6        0.69       -0.05      3.61 o 
   4   8   6        2.88        9.96      4.23 o 
   5   8   6        0.00       10.57      4.99 o 
   6   8   6       11.92        5.39      8.11 o 
   7   8   6        3.31       12.28      6.49 o 
   8   8   6        0.05       -0.56      7.37 o 
   9   8   6        5.24       14.83      8.11 o 
  -9   9   6       37.41       40.15      7.17 o 
  -8   9   6       34.52       50.73      7.99 o 
  -7   9   6        5.08        1.63      5.53 o 
  -6   9   6       24.43       29.07      6.03 o 
  -5   9   6       27.20       21.94      6.70 o 
  -4   9   6       21.79       32.23      5.41 o 
  -3   9   6        1.07        9.44      4.50 o 
  -2   9   6      170.86      157.82     10.36 o 
  -1   9   6        3.42        3.87      4.49 o 
   0   9   6        1.20        3.93      4.16 o 
   1   9   6       12.79       10.18      6.30 o 
   2   9   6       34.63       35.72     10.42 o 
   3   9   6       18.52       18.97      4.82 o 
   4   9   6       14.21       12.90      5.69 o 
   5   9   6       41.89       46.41      9.41 o 
   6   9   6        0.07       21.24      5.79 o 
  -4  10   6       29.09       20.73      6.74 o 
  -3  10   6       75.29       72.09      8.58 o 
  -2  10   6        5.61        5.82      4.72 o 
  -1  10   6        7.77       13.35      5.50 o 
   0  10   6        3.99        6.83      5.49 o 
   1  10   6        6.31        9.37      4.68 o 
   2  10   6        3.07        6.20      6.34 o 
 -17   1   7       11.17       11.00      9.69 o 
 -16   1   7       47.12       51.62     10.50 o 
 -15   1   7       65.95       72.95     10.19 o 
 -14   1   7        5.78        9.38      4.21 o 
 -13   1   7        8.39       14.99      3.49 o 
 -12   1   7      170.68      160.52      9.23 o 
 -11   1   7       74.19       84.38      6.04 o 
 -10   1   7       95.60       91.52      9.17 o 
  -9   1   7      421.26      387.23     11.95 o 
  -8   1   7      343.45      321.18     11.94 o 
  -7   1   7       25.80       24.45      3.29 o 
  -6   1   7       98.90      105.87      8.34 o 
  -5   1   7      247.45      230.75      7.92 o 
  -4   1   7       29.16       44.42      3.88 o 
  -3   1   7      271.62      256.62      8.54 o 
  -2   1   7      469.40      516.54     11.10 o 
  -1   1   7     1223.53     1256.60     21.06 o 
   0   1   7      208.54      173.32      4.91 o 
   1   1   7      171.71      177.51      4.68 o 
   2   1   7       96.64       98.65      3.75 o 
   3   1   7        2.27        3.35      1.23 o 
   4   1   7        0.67        3.52      2.08 o 
   5   1   7       35.47       38.09      3.98 o 
   6   1   7      215.50      205.65      8.12 o 
   7   1   7      205.60      194.28      8.62 o 
   8   1   7      185.39      184.88     11.07 o 
   9   1   7      105.20      104.42      7.40 o 
  10   1   7        1.39        3.71      3.07 o 
  11   1   7       18.66       21.54      4.73 o 
  12   1   7       10.36        9.53      4.36 o 
  13   1   7        4.99        9.47      4.30 o 
  14   1   7      103.22      103.76      8.80 o 
 -17   2   7       36.59       29.07     11.79 o 
 -16   2   7        0.02        4.30      4.97 o 
 -15   2   7        2.39        1.77      4.44 o 
 -14   2   7       87.67       86.01      8.14 o 
 -13   2   7      210.81      210.89     12.35 o 
 -12   2   7      174.25      198.93     17.28 o 
 -11   2   7       17.97       26.33      5.42 o 
 -10   2   7      222.81      229.54      9.02 o 
  -9   2   7       52.01       54.00      4.91 o 
  -8   2   7      265.28      226.47      8.33 o 
  -7   2   7       98.01       88.24      5.64 o 
  -6   2   7      855.75      811.80     19.58 o 
  -5   2   7      251.76      213.71      7.89 o 
  -4   2   7      920.81      881.80     19.90 o 
  -3   2   7      171.05      152.49      5.78 o 
  -2   2   7       26.59       29.14      2.50 o 
  -1   2   7       26.61       32.44      2.26 o 
   0   2   7       93.22       85.88      5.88 o 
   1   2   7      470.37      414.05      8.66 o 
   2   2   7     1313.20     1279.43     21.89 o 
   3   2   7      181.46      166.25      4.91 o 
   4   2   7      121.01      105.65      5.86 o 
   5   2   7       99.78       90.12      5.89 o 
   6   2   7        6.53        7.08      2.43 o 
   7   2   7      187.23      195.46      8.92 o 
   8   2   7      385.26      353.99     15.92 o 
   9   2   7       99.19       92.04      7.06 o 
  10   2   7      101.71      109.75      8.88 o 
  11   2   7       14.59       14.65      3.88 o 
  12   2   7        0.57        2.85      3.84 o 
  13   2   7        0.07        2.71      4.76 o 
  14   2   7        7.78        8.78      5.73 o 
 -16   3   7      110.10      123.91     10.96 o 
 -15   3   7       91.03       84.25      9.61 o 
 -14   3   7       74.51       87.88      8.47 o 
 -13   3   7        1.09        9.03      4.33 o 
 -12   3   7       84.11      101.26      8.68 o 
 -11   3   7        2.60        6.07      4.48 o 
 -10   3   7      236.29      233.91     12.18 o 
  -9   3   7      473.87      452.42     15.94 o 
  -8   3   7      302.31      295.94     11.93 o 
  -7   3   7      123.33      135.10     11.68 o 
  -6   3   7        3.96        5.19      2.75 o 
  -5   3   7        5.47        2.80      2.08 o 
  -4   3   7      194.21      179.08      6.14 o 
  -3   3   7      379.52      357.83      8.11 o 
  -2   3   7      662.92      612.68     12.12 o 
  -1   3   7       46.58       47.13      2.75 o 
   0   3   7      148.28      136.62      5.90 o 
   1   3   7      587.85      542.69     11.05 o 
   2   3   7        1.80        5.69      1.84 o 
   3   3   7       20.93       22.72      2.43 o 
   4   3   7      292.94      276.51      9.27 o 
   5   3   7      224.19      206.00      9.35 o 
   6   3   7       24.13       23.55      3.50 o 
   7   3   7      144.96      145.37      7.95 o 
   8   3   7      165.10      148.27      8.37 o 
   9   3   7        0.68        3.64      5.13 o 
  10   3   7        0.69       -1.62      2.88 o 
  11   3   7        1.88        8.96      4.29 o 
  12   3   7       27.99       26.96      5.64 o 
  13   3   7       15.59       19.95      5.72 o 
  14   3   7       80.06       93.96      9.78 o 
 -16   4   7        4.34        8.36      6.22 o 
 -15   4   7        9.48       20.92     10.07 o 
 -14   4   7       11.94       21.77      6.36 o 
 -13   4   7      364.63      368.64     20.32 o 
 -12   4   7       45.14       49.14      6.57 o 
 -11   4   7       96.26       95.85      8.56 o 
 -10   4   7        8.03       10.83      3.87 o 
  -9   4   7        8.92       10.78      3.68 o 
  -8   4   7        0.62        5.66      4.98 o 
  -7   4   7        0.64        0.49      2.62 o 
  -6   4   7      131.97      143.05      7.41 o 
  -5   4   7      228.06      185.33      7.86 o 
  -4   4   7       32.78       35.03      3.28 o 
  -3   4   7        0.42        1.87      1.69 o 
  -2   4   7       21.56       23.54      2.60 o 
  -1   4   7        0.33       -0.57      1.69 o 
   0   4   7        3.04        4.39      2.31 o 
   1   4   7      296.11      285.74      8.18 o 
   2   4   7       30.62       29.03      2.87 o 
   3   4   7        4.09        0.53      1.80 o 
   4   4   7        8.21        9.75      2.94 o 
   5   4   7       11.33       14.79      3.03 o 
   6   4   7        1.69        4.80      2.63 o 
   7   4   7        0.59        4.13      2.87 o 
   8   4   7      105.49      132.59      9.58 o 
   9   4   7       32.90       36.07      5.70 o 
  10   4   7       53.06       61.45      9.69 o 
  11   4   7        7.95       16.31      5.08 o 
  12   4   7        0.40        2.62      4.74 o 
  13   4   7        0.10        8.26      5.21 o 
 -15   5   7       11.21       27.79      6.75 o 
 -14   5   7       16.61       20.25      5.97 o 
 -13   5   7        0.61       12.38      6.67 o 
 -12   5   7        5.07        6.90      4.45 o 
 -11   5   7        5.51        5.14      4.87 o 
 -10   5   7       41.67       46.56      6.24 o 
  -9   5   7       42.73       37.14      5.42 o 
  -8   5   7       58.15       63.13      6.64 o 
  -7   5   7       34.75       39.79      5.42 o 
  -6   5   7      251.65      241.88      9.88 o 
  -5   5   7       20.49       23.34      4.35 o 
  -4   5   7      393.00      370.68     11.72 o 
  -3   5   7       19.79       20.70      3.02 o 
  -2   5   7      677.99      642.16     14.90 o 
  -1   5   7      428.58      376.12      9.32 o 
   0   5   7        2.56        3.87      2.14 o 
   1   5   7      315.23      294.81     10.43 o 
   2   5   7        0.43       12.47      5.42 o 
   3   5   7       91.00       94.27      5.21 o 
   4   5   7       27.61       33.29      3.69 o 
   5   5   7       18.31       23.82      4.07 o 
   6   5   7       96.03      105.44      8.57 o 
   7   5   7        4.24        9.41      3.99 o 
   8   5   7        4.47        2.74      3.76 o 
   9   5   7       19.66       15.10      4.71 o 
  10   5   7        0.02        3.16      4.19 o 
  11   5   7       50.34       69.29      8.34 o 
  12   5   7       16.54       16.45      5.36 o 
 -14   6   7       10.61       22.93      6.28 o 
 -13   6   7        6.60        3.50      4.68 o 
 -12   6   7        3.96       13.17      5.04 o 
 -11   6   7        8.45       13.01      6.24 o 
 -10   6   7       30.10       28.93      9.79 o 
  -9   6   7        8.66        9.12      4.08 o 
  -8   6   7       86.51       73.78      8.72 o 
  -7   6   7        8.44       13.34      4.18 o 
  -6   6   7       47.84       55.66      5.66 o 
  -5   6   7      130.59      116.59      9.89 o 
  -4   6   7      118.64      123.12      7.70 o 
  -3   6   7      180.07      163.36      8.51 o 
  -2   6   7      119.57      114.10      6.49 o 
  -1   6   7       27.45       37.27      4.13 o 
   0   6   7       21.77       21.90      3.33 o 
   1   6   7       44.61       46.18      3.93 o 
   2   6   7      364.83      345.65     15.86 o 
   3   6   7      207.81      209.09      8.44 o 
   4   6   7        5.44       10.51      3.26 o 
   5   6   7       70.75       78.76      7.70 o 
   6   6   7       21.58       33.45      5.48 o 
   7   6   7        0.71       10.90      4.33 o 
   8   6   7       15.41       33.62      5.97 o 
   9   6   7       57.85       62.72      9.61 o 
  10   6   7        1.56       13.64      5.21 o 
  11   6   7        0.06       -4.33      4.33 o 
 -12   7   7       16.11       21.91     11.72 o 
 -11   7   7       32.34       24.34      6.11 o 
 -10   7   7        3.31        1.12      4.45 o 
  -9   7   7      106.85      106.69      9.90 o 
  -8   7   7      114.58      112.10      9.90 o 
  -7   7   7       51.22       51.16      7.01 o 
  -6   7   7        9.27       15.00      3.66 o 
  -5   7   7        2.72        3.20      3.27 o 
  -4   7   7       12.81       14.44      5.26 o 
  -3   7   7       76.38       83.03      6.09 o 
  -2   7   7      957.95      881.29     29.74 o 
  -1   7   7        4.65       12.71      3.66 o 
   0   7   7        0.72        4.43      3.24 o 
   1   7   7        3.42        8.58      3.43 o 
   2   7   7       68.43       70.29      6.24 o 
   3   7   7       10.66        7.96      5.14 o 
   4   7   7      337.70      305.57     13.81 o 
   5   7   7      211.52      195.90     12.35 o 
   6   7   7        3.79        5.55      4.66 o 
   7   7   7        0.67        0.40      4.71 o 
   8   7   7        2.09        7.66      5.73 o 
   9   7   7        6.51       13.89      5.86 o 
  10   7   7        4.27        3.54      4.82 o 
 -10   8   7      121.09      116.98     11.00 o 
  -9   8   7       25.56       19.18      5.55 o 
  -8   8   7       39.63       54.99      7.59 o 
  -7   8   7       24.57       17.26     10.59 o 
  -6   8   7        9.78       15.19      6.14 o 
  -5   8   7       11.67       11.45      4.86 o 
  -4   8   7       84.44       94.27      8.92 o 
  -3   8   7      328.29      284.08     15.18 o 
  -2   8   7       13.60       13.79      4.40 o 
  -1   8   7       56.55       72.78      7.30 o 
   0   8   7       10.64        9.74      3.96 o 
   1   8   7       17.76       22.43      4.50 o 
   2   8   7       37.68       45.48      7.46 o 
   3   8   7       59.57       65.96      7.88 o 
   4   8   7       13.95       24.11      7.80 o 
   5   8   7       21.18       21.96      6.79 o 
   6   8   7        1.86       13.84      7.36 o 
   7   8   7       16.92       39.28      9.02 o 
   8   8   7       46.17       77.18     14.04 o 
  -8   9   7       14.39       23.16      8.29 o 
  -7   9   7       48.87       49.97      8.62 o 
  -6   9   7       13.73       23.77      5.33 o 
  -5   9   7        1.12        7.92      6.09 o 
  -4   9   7        0.67       -3.21      5.90 o 
  -3   9   7       18.15       19.45      7.77 o 
  -2   9   7       10.45       -1.67      6.09 o 
  -1   9   7        1.46        2.47      4.17 o 
   0   9   7        7.30        6.10      4.46 o 
   1   9   7        4.42        5.86      4.82 o 
   2   9   7        0.29       11.10      4.50 o 
   3   9   7        7.90       14.37      6.17 o 
   4   9   7       41.75       60.03     24.82 o 
   5   9   7       12.00       12.06     16.69 o 
 -17   0   8        0.31       -9.57      9.57 o 
 -16   0   8      216.10      220.22     24.37 o 
 -15   0   8      133.50      120.25     12.00 o 
 -14   0   8       23.09       36.95      6.95 o 
 -13   0   8      106.06      121.12     13.14 o 
 -12   0   8      135.55      147.87     11.99 o 
 -11   0   8      241.55      221.11     13.21 o 
 -10   0   8        5.13       12.21      4.38 o 
  -9   0   8     1158.02     1048.33     44.46 o 
  -8   0   8     1521.98     1290.18     52.74 o 
  -7   0   8      419.98      378.93     16.45 o 
  -6   0   8      308.04      294.54     22.37 o 
  -5   0   8        0.19        4.23      3.19 o 
  -4   0   8      402.22      350.23     15.01 o 
  -3   0   8      152.76      141.55      9.54 o 
  -2   0   8      481.75      426.42     16.93 o 
  -1   0   8     1547.07     1453.18     43.76 o 
   0   0   8      426.04      374.11     15.07 o 
   1   0   8      340.79      332.25     14.38 o 
   2   0   8      111.89      106.41      5.29 o 
   3   0   8       22.74       25.84      4.44 o 
   4   0   8        7.27       10.31      7.15 o 
   5   0   8       29.48       23.79      7.42 o 
   6   0   8        0.05        5.20      5.54 o 
   7   0   8      136.97      142.63     16.51 o 
   8   0   8      638.91      591.19     23.86 o 
   9   0   8        2.54        9.09      7.66 o 
  10   0   8        0.65        2.34      4.53 o 
  11   0   8       17.54       26.09      6.60 o 
  12   0   8        1.19       -3.01      7.35 o 
  13   0   8       11.82       22.56      9.58 o 
  14   0   8       31.96       46.99      9.88 o 
 -17   1   8       43.02       52.91      7.54 o 
 -16   1   8        3.45       22.02      5.90 o 
 -15   1   8       34.86       27.84      5.98 o 
 -14   1   8       74.02       63.45      7.18 o 
 -13   1   8       40.52       51.66      6.45 o 
 -12   1   8      782.02      655.22     21.13 o 
 -11   1   8      221.30      211.81     11.36 o 
 -10   1   8       35.55       43.23      4.52 o 
  -9   1   8       20.80       23.28      3.50 o 
  -8   1   8      274.83      264.70      9.47 o 
  -7   1   8      321.37      318.94     10.39 o 
  -6   1   8      602.02      573.72     26.66 o 
  -5   1   8     1032.53      979.83     22.92 o 
  -4   1   8      640.48      617.30     15.87 o 
  -3   1   8      207.87      207.11      9.19 o 
  -2   1   8      570.39      558.79     16.94 o 
  -1   1   8        0.08        2.42      1.84 o 
   0   1   8      119.08      137.26      4.79 o 
   1   1   8       14.39       24.09      2.43 o 
   2   1   8        2.23        1.63      1.37 o 
   3   1   8       22.33       25.59      3.13 o 
   4   1   8      596.45      577.16     22.15 o 
   5   1   8      243.55      212.09     12.14 o 
   6   1   8      226.45      218.77      8.63 o 
   7   1   8       39.09       39.21      4.44 o 
   8   1   8        4.77        3.68      2.80 o 
   9   1   8        0.42        8.16      3.28 o 
  10   1   8       36.66       45.81      5.52 o 
  11   1   8        6.60        8.23      3.72 o 
  12   1   8        0.34        9.14      4.03 o 
  13   1   8        3.76       -0.25      4.23 o 
  14   1   8       45.02       50.90      7.56 o 
 -16   2   8        2.30        9.97      7.83 o 
 -15   2   8        0.20       -1.01      4.41 o 
 -14   2   8       10.70       21.28      5.53 o 
 -13   2   8      179.62      191.25     13.78 o 
 -12   2   8       10.56       13.20      5.26 o 
 -11   2   8       67.06       63.79      6.60 o 
 -10   2   8      160.17      177.08     10.74 o 
  -9   2   8        1.95        6.45      2.63 o 
  -8   2   8        1.55        6.44      2.53 o 
  -7   2   8       69.95       74.40      5.68 o 
  -6   2   8       89.68       95.71      6.13 o 
  -5   2   8       52.28       46.86      4.27 o 
  -4   2   8      117.65      122.10      6.54 o 
  -3   2   8       77.64       85.85      5.50 o 
  -2   2   8        0.48        1.15      1.91 o 
  -1   2   8       91.96       86.56      5.90 o 
   0   2   8       23.49       27.89      2.31 o 
   1   2   8      179.12      191.34      6.40 o 
   2   2   8        0.92        7.61      1.63 o 
   3   2   8        8.36        5.27      2.14 o 
   4   2   8      126.42      123.13      6.45 o 
   5   2   8      193.77      185.30      7.82 o 
   6   2   8       53.27       55.55      5.69 o 
   7   2   8       85.13       74.80      5.87 o 
   8   2   8       51.12       62.04      5.77 o 
   9   2   8       45.35       47.76      5.45 o 
  10   2   8       24.31       28.98      4.57 o 
  11   2   8       33.81       29.80      5.12 o 
  12   2   8        2.83        4.84      4.35 o 
  13   2   8        5.36        9.89      5.30 o 
 -16   3   8        0.20       13.71      9.46 o 
 -15   3   8       14.21       11.26      4.95 o 
 -14   3   8       99.92      105.27      9.94 o 
 -13   3   8        4.35        8.96      4.50 o 
 -12   3   8       90.53       97.53      8.95 o 
 -11   3   8      108.30       99.63      8.47 o 
 -10   3   8       24.71       30.31      5.79 o 
  -9   3   8      226.35      204.98     11.46 o 
  -8   3   8        0.03       -1.39      2.62 o 
  -7   3   8       88.13       87.42      8.40 o 
  -6   3   8       35.40       34.15      7.17 o 
  -5   3   8        2.29        0.88      2.10 o 
  -4   3   8       56.15       70.36      5.17 o 
  -3   3   8      631.68      577.89     15.24 o 
  -2   3   8       41.02       42.90      5.67 o 
  -1   3   8      218.10      207.34      6.68 o 
   0   3   8       42.31       43.30      3.54 o 
   1   3   8       45.88       55.28      3.48 o 
   2   3   8       53.82       60.45      3.59 o 
   3   3   8       39.28       42.23      6.91 o 
   4   3   8        0.11        1.94      2.99 o 
   5   3   8        1.21        0.76      2.21 o 
   6   3   8      211.18      191.73      8.65 o 
   7   3   8       18.29       23.19      3.68 o 
   8   3   8       11.07       12.59      3.33 o 
   9   3   8      132.33      137.40      8.69 o 
  10   3   8        1.29       10.55      3.63 o 
  11   3   8       14.03       20.27      5.43 o 
  12   3   8        0.13        3.33      4.93 o 
  13   3   8        0.06        1.65      5.42 o 
 -15   4   8       49.27       39.39      7.07 o 
 -14   4   8       31.20       44.47      7.16 o 
 -13   4   8       15.79       16.46      5.50 o 
 -12   4   8        0.33        1.33      4.20 o 
 -11   4   8       13.16       19.46      4.55 o 
 -10   4   8       70.85       63.96      7.43 o 
  -9   4   8      202.49      194.15     13.45 o 
  -8   4   8      731.02      643.34     20.86 o 
  -7   4   8      129.32      136.47      9.47 o 
  -6   4   8       21.69       31.15      4.60 o 
  -5   4   8        1.44        3.35      2.99 o 
  -4   4   8      275.30      252.24      9.10 o 
  -3   4   8      286.02      265.97      9.24 o 
  -2   4   8      263.86      244.85      7.81 o 
  -1   4   8      196.08      183.70      7.00 o 
   0   4   8      374.30      338.58      8.45 o 
   1   4   8      216.90      195.02      6.19 o 
   2   4   8       83.99       82.88      4.48 o 
   3   4   8        7.51        4.86      2.43 o 
   4   4   8       10.37        8.23      2.84 o 
   5   4   8       22.00       29.11      7.19 o 
   6   4   8       16.94       18.97      3.52 o 
   7   4   8      103.24      104.87      7.18 o 
   8   4   8      162.60      138.75     11.93 o 
   9   4   8        0.19       11.10      4.56 o 
  10   4   8       32.92       39.46      6.42 o 
  11   4   8       13.32       15.89      5.27 o 
  12   4   8        1.29       10.41      5.13 o 
 -14   5   8       20.21       16.83      6.16 o 
 -13   5   8       99.37      116.50     10.85 o 
 -12   5   8      195.72      199.48     13.57 o 
 -11   5   8       18.20       13.14      4.99 o 
 -10   5   8       31.40       48.53      6.52 o 
  -9   5   8      201.83      201.03     12.61 o 
  -8   5   8       57.52       67.50      7.25 o 
  -7   5   8       13.39       18.60      4.39 o 
  -6   5   8       31.21       26.01      4.64 o 
  -5   5   8       66.58       61.59      6.54 o 
  -4   5   8      238.96      230.11     11.35 o 
  -3   5   8      666.59      644.73     20.22 o 
  -2   5   8      266.08      262.38      9.66 o 
  -1   5   8      132.43      150.22      8.46 o 
   0   5   8        2.75        2.84      2.06 o 
   1   5   8       87.62       91.59      5.24 o 
   2   5   8        5.14       13.13      2.53 o 
   3   5   8      188.89      211.78      7.79 o 
   4   5   8      572.70      542.16     15.70 o 
   5   5   8       57.94       66.21      6.63 o 
   6   5   8        0.55        7.26      3.80 o 
   7   5   8        2.70        4.05      3.98 o 
   8   5   8        0.37       12.64      4.45 o 
   9   5   8       26.17       40.14      6.37 o 
  10   5   8       27.88       24.13      7.90 o 
  11   5   8        7.39       15.44      5.47 o 
 -13   6   8      163.11      169.20     17.41 o 
 -12   6   8        2.64        1.38      6.68 o 
 -11   6   8        9.25        7.33      4.90 o 
 -10   6   8        4.27        3.44      4.20 o 
  -9   6   8        6.15       11.34      4.84 o 
  -8   6   8      101.51       88.04      8.38 o 
  -7   6   8       86.84       77.60      7.99 o 
  -6   6   8       32.69       42.49      5.85 o 
  -5   6   8       14.16       16.94      4.66 o 
  -4   6   8       11.08       13.05      3.92 o 
  -3   6   8       19.22       21.43      5.53 o 
  -2   6   8      111.25       97.43      6.95 o 
  -1   6   8       25.28       33.92      5.31 o 
   0   6   8       22.10       27.03      3.99 o 
   1   6   8      227.40      227.70      7.75 o 
   2   6   8       85.40       84.47      7.80 o 
   3   6   8        1.63       12.27      3.39 o 
   4   6   8      127.76      139.45     11.97 o 
   5   6   8       92.29       92.96      8.31 o 
   6   6   8        5.60        5.93      4.23 o 
   7   6   8        2.87        7.69      4.32 o 
   8   6   8       81.76       85.68      8.87 o 
   9   6   8       77.47       97.93     11.10 o 
  10   6   8        0.43       11.82      5.74 o 
 -12   7   8        4.40       16.41      5.68 o 
 -11   7   8        0.01       -4.09      4.49 o 
 -10   7   8        2.54        2.87      4.49 o 
  -9   7   8        9.57       19.83      9.99 o 
  -8   7   8       18.87       19.93      6.30 o 
  -7   7   8       15.38       17.60      4.98 o 
  -6   7   8        0.00       -1.99      3.43 o 
  -5   7   8        9.32        7.81      3.83 o 
  -4   7   8        6.44        2.60      3.88 o 
  -3   7   8       36.86       49.28      5.61 o 
  -2   7   8        4.17        6.48      4.12 o 
  -1   7   8       13.20        9.90      4.11 o 
   0   7   8       16.23       19.58      5.89 o 
   1   7   8        2.84        7.92      3.45 o 
   2   7   8        0.45       19.32      4.81 o 
   3   7   8        3.45        8.59      6.01 o 
   4   7   8       19.44       32.01      7.86 o 
   5   7   8       17.20       24.53      6.58 o 
   6   7   8        1.88        5.25      4.94 o 
   7   7   8       12.05       11.24      6.36 o 
   8   7   8       36.52       41.42      7.20 o 
   9   7   8        8.51       22.04      6.19 o 
 -10   8   8        2.78       11.87      6.31 o 
  -9   8   8        1.00        9.39      5.22 o 
  -8   8   8        1.39        6.63      4.75 o 
  -7   8   8        3.36        3.87      4.17 o 
  -6   8   8       17.73        9.69      4.75 o 
  -5   8   8       10.41        8.38      4.07 o 
  -4   8   8       11.21       10.08      5.18 o 
  -3   8   8        2.27       -0.41      7.66 o 
  -2   8   8        0.26        3.07      4.61 o 
  -1   8   8        0.01        8.70      4.56 o 
   0   8   8        1.14        4.36      4.92 o 
   1   8   8       18.49       23.89      9.65 o 
   2   8   8        1.42        2.45      4.79 o 
   3   8   8        1.77       -5.00      5.00 o 
   4   8   8       25.50       29.55      6.57 o 
   5   8   8        0.38       -0.43      9.88 o 
   6   8   8        1.79       12.16      7.27 o 
  -6   9   8        0.02        4.47      6.05 o 
  -5   9   8        3.18        0.93      4.42 o 
  -4   9   8        8.00        9.27      9.13 o 
  -3   9   8       36.36       61.19     12.12 o 
  -2   9   8       26.53        9.18      5.45 o 
  -1   9   8        8.51        4.05      5.05 o 
   0   9   8        2.81        4.44      6.79 o 
   1   9   8        8.21        8.15      5.63 o 
   2   9   8        4.94        8.14      6.91 o 
   3   9   8       16.96       43.47      9.41 o 
 -16   1   9       21.79       45.64     16.46 o 
 -15   1   9        3.90        7.18      5.04 o 
 -14   1   9       68.53       68.03      9.22 o 
 -13   1   9       12.54       11.73      4.59 o 
 -12   1   9      128.04      136.62     18.24 o 
 -11   1   9       12.93       18.39      3.71 o 
 -10   1   9      243.24      247.13      9.92 o 
  -9   1   9      110.56      108.32      7.19 o 
  -8   1   9      160.85      169.07      8.49 o 
  -7   1   9      290.43      257.27      9.79 o 
  -6   1   9      185.32      171.51      8.64 o 
  -5   1   9        0.83        2.89      2.29 o 
  -4   1   9       17.66       15.19      3.02 o 
  -3   1   9     1078.78     1076.83     24.99 o 
  -2   1   9      156.97      151.74      7.06 o 
  -1   1   9       26.00       32.73      3.69 o 
   0   1   9      285.68      296.27      9.30 o 
   1   1   9       11.12       13.61      2.49 o 
   2   1   9        5.20        2.37      3.23 o 
   3   1   9        1.64        1.50      2.06 o 
   4   1   9       63.67       55.58      6.12 o 
   5   1   9       29.00       29.62      3.95 o 
   6   1   9       10.47       12.84      3.14 o 
   7   1   9        6.05        6.12      3.08 o 
   8   1   9       52.95       61.11      5.79 o 
   9   1   9       16.28       19.40      4.22 o 
  10   1   9       12.75        6.18      6.13 o 
  11   1   9        2.73        8.47      4.03 o 
  12   1   9        5.20        4.31      6.70 o 
  13   1   9        0.48       10.33      5.64 o 
 -16   2   9       55.48       54.19      8.24 o 
 -15   2   9       46.14       48.48     10.36 o 
 -14   2   9       79.69       98.65      9.44 o 
 -13   2   9       75.65       79.84      8.28 o 
 -12   2   9       50.43       47.81      6.33 o 
 -11   2   9       84.50      102.78      8.57 o 
 -10   2   9       74.71       84.31      7.93 o 
  -9   2   9      444.04      374.65     12.35 o 
  -8   2   9      459.76      356.82     14.57 o 
  -7   2   9      267.39      261.45      9.61 o 
  -6   2   9      157.48      150.72      7.83 o 
  -5   2   9        0.66        2.01      2.31 o 
  -4   2   9        0.28        1.82      2.15 o 
  -3   2   9      210.85      213.13      8.14 o 
  -2   2   9     1166.88     1033.74     23.95 o 
  -1   2   9      149.56      133.72      8.19 o 
   0   2   9       19.14       19.01      2.86 o 
   1   2   9      177.62      159.19      9.98 o 
   2   2   9       30.17       27.56      4.99 o 
   3   2   9        7.69       17.70      2.92 o 
   4   2   9      176.95      158.45      7.42 o 
   5   2   9      107.92       97.03      7.39 o 
   6   2   9        8.44       12.92      2.98 o 
   7   2   9        5.32       14.88      3.46 o 
   8   2   9       72.82       65.97      5.98 o 
   9   2   9       28.61       26.32      4.62 o 
  10   2   9       66.90       83.05      7.14 o 
  11   2   9       10.98       15.47      5.97 o 
  12   2   9       13.04       17.14      4.79 o 
 -15   3   9        1.41        1.82      5.15 o 
 -14   3   9        0.70        2.07      4.97 o 
 -13   3   9      232.59      248.38     14.70 o 
 -12   3   9      122.06      128.98     10.50 o 
 -11   3   9      138.71      146.27     10.98 o 
 -10   3   9      175.91      165.04     11.06 o 
  -9   3   9      120.48      112.40     14.64 o 
  -8   3   9      138.73      110.92      8.78 o 
  -7   3   9      251.41      220.50      9.58 o 
  -6   3   9      277.68      273.55     10.47 o 
  -5   3   9       50.62       63.35      5.25 o 
  -4   3   9      397.37      360.17     11.44 o 
  -3   3   9      694.30      592.12     20.29 o 
  -2   3   9       75.62       76.21      5.59 o 
  -1   3   9      485.78      452.45     14.10 o 
   0   3   9       26.68       22.53      3.16 o 
   1   3   9       37.06       49.29      4.42 o 
   2   3   9      319.26      307.15     11.80 o 
   3   3   9      337.42      323.92     10.42 o 
   4   3   9       96.88       90.47      6.22 o 
   5   3   9       77.91       76.91      5.90 o 
   6   3   9      126.75      138.54     13.02 o 
   7   3   9       41.41       41.91      4.82 o 
   8   3   9       51.29       52.90      5.66 o 
   9   3   9       43.29       47.15      5.65 o 
  10   3   9       45.69       45.64      8.75 o 
  11   3   9        0.00        9.66      5.28 o 
  12   3   9        0.53        5.92      5.42 o 
 -15   4   9        4.25       14.63      6.16 o 
 -14   4   9      124.42      119.71     11.13 o 
 -13   4   9       94.81       98.09      9.88 o 
 -12   4   9       36.70       28.63      5.78 o 
 -11   4   9        1.53        7.65      4.27 o 
 -10   4   9       18.90       33.95      8.34 o 
  -9   4   9        1.05        3.55      3.53 o 
  -8   4   9      112.70      109.52      9.27 o 
  -7   4   9      175.18      165.08     10.77 o 
  -6   4   9        6.81        7.98      3.31 o 
  -5   4   9       38.64       37.51      8.75 o 
  -4   4   9       66.65       56.41      5.68 o 
  -3   4   9      112.12      134.09      7.46 o 
  -2   4   9      589.48      548.53     15.31 o 
  -1   4   9       51.68       71.94      5.52 o 
   0   4   9       54.11       48.85      4.66 o 
   1   4   9       34.16       32.74      3.88 o 
   2   4   9        1.68        2.05      2.95 o 
   3   4   9        1.92       10.29      3.49 o 
   4   4   9      105.13      106.03      6.86 o 
   5   4   9      354.59      354.63     11.96 o 
   6   4   9        1.21        4.34      3.08 o 
   7   4   9       24.99       33.53      6.75 o 
   8   4   9        9.70       11.41      4.54 o 
   9   4   9        1.42        4.87      8.21 o 
  10   4   9        0.50        4.33      4.54 o 
  11   4   9        0.07        4.41      4.96 o 
 -14   5   9       31.18       51.58      8.01 o 
 -13   5   9        7.94        7.92      5.46 o 
 -12   5   9        6.00       19.36      5.28 o 
 -11   5   9       33.65       26.13      5.72 o 
 -10   5   9        1.02       -0.97      4.04 o 
  -9   5   9        0.05       -2.71      3.16 o 
  -8   5   9        3.16        7.23      3.90 o 
  -7   5   9        1.34        3.82      3.57 o 
  -6   5   9       28.83       33.58      6.66 o 
  -5   5   9        6.31        7.32      4.58 o 
  -4   5   9      126.57      115.63      8.91 o 
  -3   5   9       23.85       22.95      4.29 o 
  -2   5   9       65.95       63.52      6.40 o 
  -1   5   9      111.78      112.17      6.94 o 
   0   5   9       98.01       91.37      6.42 o 
   1   5   9        1.33        8.43      3.00 o 
   2   5   9      211.80      225.00      9.88 o 
   3   5   9      136.46      134.35      9.49 o 
   4   5   9       34.97       41.79      9.20 o 
   5   5   9      220.27      214.78     11.37 o 
   6   5   9       17.40       22.42      4.74 o 
   7   5   9       54.01       50.42      8.22 o 
   8   5   9        0.13        7.19      4.45 o 
   9   5   9        3.83        8.55      5.23 o 
  10   5   9       36.38       21.83      6.69 o 
 -13   6   9        0.18       14.66      5.57 o 
 -12   6   9       40.23       38.60      7.01 o 
 -11   6   9        4.73       -4.02      4.23 o 
 -10   6   9       13.28       14.58      5.55 o 
  -9   6   9       60.31       57.25      7.28 o 
  -8   6   9       21.98       23.47      5.18 o 
  -7   6   9        8.98        7.92      4.25 o 
  -6   6   9        9.25        7.16      3.97 o 
  -5   6   9       18.25       16.70      4.97 o 
  -4   6   9        9.09        9.52      5.16 o 
  -3   6   9        2.40        5.33      3.68 o 
  -2   6   9        0.05        0.60      3.31 o 
  -1   6   9        3.25        8.39      3.59 o 
   0   6   9       92.36       83.42      7.56 o 
   1   6   9       77.37       72.08      6.95 o 
   2   6   9        1.87       10.75      4.74 o 
   3   6   9        8.60       32.53      6.32 o 
   4   6   9        0.01        8.30     11.50 o 
   5   6   9       14.59       15.19      6.13 o 
   6   6   9        0.34        8.35      4.69 o 
   7   6   9       15.01       18.28      5.56 o 
   8   6   9       85.46       78.74      8.82 o 
   9   6   9        0.09        2.45      4.88 o 
 -11   7   9        1.45       10.80      5.00 o 
 -10   7   9        4.59        6.71      8.51 o 
  -9   7   9        2.86        1.54      4.03 o 
  -8   7   9        8.10       11.34      4.15 o 
  -7   7   9        1.05        4.64      4.24 o 
  -6   7   9      197.30      209.26     13.31 o 
  -5   7   9      111.71      124.15     11.41 o 
  -4   7   9        0.63       -1.68      3.80 o 
  -3   7   9        2.23        2.10      3.59 o 
  -2   7   9        7.23        3.66      3.89 o 
  -1   7   9        0.90        2.06      4.74 o 
   0   7   9        1.45       11.81      6.43 o 
   2   7   9       53.24       64.89     13.63 o 
   3   7   9       30.27       28.54     10.67 o 
   4   7   9       64.75       93.65     16.44 o 
   5   7   9        0.15       17.90     11.14 o 
   6   7   9        8.64        8.15      8.79 o 
   7   7   9        2.84        2.36      5.58 o 
  -9   8   9       58.84       69.71     19.57 o 
  -8   8   9       21.77       17.91      4.82 o 
  -7   8   9        6.44       10.13      4.29 o 
  -6   8   9        0.32        8.23      4.50 o 
  -5   8   9        5.03       13.31      4.49 o 
  -4   8   9        0.32        0.23      4.61 o 
  -3   8   9       15.99       24.56     14.93 o 
  -2   8   9       82.67       87.92     16.60 o 
  -1   8   9       18.19       16.95      6.01 o 
   0   8   9        5.95        8.88      8.21 o 
   1   8   9        4.09       11.10      9.74 o 
   2   8   9        0.00       11.81      7.12 o 
   3   8   9        0.16       -0.10     10.67 o 
   4   8   9       11.61       15.97     11.86 o 
   5   8   9       32.22       44.05     15.37 o 
  -4   9   9        9.53        7.53      5.25 o 
  -3   9   9        0.13        7.67      5.61 o 
  -2   9   9        0.05        3.18      4.73 o 
  -1   9   9       27.07       29.69      9.64 o 
   0   9   9        4.41       13.24      8.59 o 
 -16   0  10       45.22       47.63     13.84 o 
 -15   0  10        4.63        4.13      9.24 o 
 -14   0  10        5.81        1.30      5.92 o 
 -13   0  10       11.12       24.26     10.00 o 
 -12   0  10        0.26        2.47      4.57 o 
 -11   0  10      135.96      128.64     11.78 o 
 -10   0  10      565.40      460.92     31.38 o 
  -9   0  10     1070.21      958.79     38.24 o 
  -8   0  10        6.60       11.94      4.27 o 
  -7   0  10      166.65      151.43     11.66 o 
  -6   0  10      101.73      102.72      9.62 o 
  -5   0  10      251.07      251.13     14.89 o 
  -4   0  10       30.85       31.82      5.49 o 
  -3   0  10     1415.48     1209.92    122.90 o 
  -2   0  10     1967.76     1827.77     55.34 o 
  -1   0  10       13.69       24.00      4.79 o 
   0   0  10       69.09       86.41      7.96 o 
   1   0  10       23.11       36.04      8.66 o 
   2   0  10       23.29       23.96      7.25 o 
   3   0  10        0.04        3.89      5.23 o 
   4   0  10      182.41      126.05     16.32 o 
   5   0  10      328.30      254.11     20.74 o 
   6   0  10       59.56       57.01     11.43 o 
   7   0  10        1.18        2.96      6.11 o 
   8   0  10      180.66      166.78     15.79 o 
   9   0  10      147.33      167.16     14.26 o 
  10   0  10       64.92       67.33     10.11 o 
  11   0  10        0.11        2.49      5.78 o 
  12   0  10       33.34       33.20      8.17 o 
 -16   1  10       72.22       75.82      8.90 o 
 -15   1  10       12.28       11.79      5.63 o 
 -14   1  10       65.16       73.52     13.05 o 
 -13   1  10       84.82       79.92      8.52 o 
 -12   1  10       26.95       37.04      5.59 o 
 -11   1  10       16.86       23.19      5.28 o 
 -10   1  10       47.29       50.85      5.33 o 
  -9   1  10        4.12        6.42      2.85 o 
  -8   1  10      281.86      272.21     10.34 o 
  -7   1  10      351.70      318.96     11.18 o 
  -6   1  10      228.32      206.67      9.41 o 
  -5   1  10      145.15      145.64      7.95 o 
  -4   1  10        0.86        4.00      2.35 o 
  -3   1  10      225.34      221.50      8.68 o 
  -2   1  10       21.51       33.35      3.98 o 
  -1   1  10       86.93      108.04      6.50 o 
   0   1  10      113.08      114.88      7.22 o 
   1   1  10      376.37      362.31     17.36 o 
   2   1  10      116.63      105.57     19.27 o 
   3   1  10       16.24       12.66      7.10 o 
   4   1  10       13.00        6.63      3.59 o 
   5   1  10      143.57      138.80     12.35 o 
   6   1  10      142.47      136.69      9.68 o 
   7   1  10       70.87       74.43      9.54 o 
   8   1  10       20.94       26.24      4.37 o 
   9   1  10        1.53        3.93      3.50 o 
  10   1  10        3.67        7.37      4.29 o 
  11   1  10        0.06        3.06      4.12 o 
  12   1  10       28.91       31.89      5.48 o 
 -15   2  10       12.25       17.85      5.62 o 
 -14   2  10        8.42        7.79      6.38 o 
 -13   2  10       22.57       18.13      5.62 o 
 -12   2  10        0.04        0.31      3.86 o 
 -11   2  10        4.37       13.28      4.21 o 
 -10   2  10       36.77       34.27     10.12 o 
  -9   2  10       67.38       60.92      5.65 o 
  -8   2  10        0.05        3.11      2.51 o 
  -7   2  10       14.04       12.86      3.19 o 
  -6   2  10       11.09       15.37      3.81 o 
  -5   2  10      138.43      140.36      7.77 o 
  -4   2  10      168.31      173.48      8.48 o 
  -3   2  10      186.45      202.86      8.59 o 
  -2   2  10      259.47      251.41     14.65 o 
  -1   2  10       38.44       41.34      4.25 o 
   0   2  10        5.20        2.46      2.52 o 
   1   2  10       19.36       13.68      4.15 o 
   2   2  10       36.65       40.69      8.64 o 
   3   2  10       52.58       49.28      7.26 o 
   4   2  10       46.60       51.85      7.52 o 
   5   2  10       76.95       86.64      9.92 o 
   6   2  10        1.34        4.40      4.37 o 
   7   2  10       49.33       45.52      5.17 o 
   8   2  10       49.87       65.37      6.34 o 
   9   2  10        0.47       -2.74      3.46 o 
  10   2  10       20.48       21.38      4.80 o 
  11   2  10        2.50        7.50      4.37 o 
 -15   3  10        5.97       18.35      5.96 o 
 -14   3  10       42.87       57.00     11.20 o 
 -13   3  10       15.12       22.79      5.98 o 
 -12   3  10       38.69       41.73      8.20 o 
 -11   3  10       53.14       41.96      6.40 o 
 -10   3  10        1.27        3.11      4.99 o 
  -9   3  10        1.24        2.02      3.38 o 
  -8   3  10       31.25       37.74      5.41 o 
  -7   3  10       78.66       78.32      7.40 o 
  -6   3  10      157.14      152.82      8.39 o 
  -5   3  10       42.50       42.64      4.62 o 
  -4   3  10       51.66       44.74      4.69 o 
  -3   3  10       96.50      102.26      6.69 o 
  -2   3  10        2.43       -0.25      3.21 o 
  -1   3  10        1.30        2.77      2.33 o 
   0   3  10       74.46       68.31      5.37 o 
   1   3  10       24.91       28.79      5.60 o 
   2   3  10       13.08        9.15      4.17 o 
   3   3  10        0.39       -3.19      3.19 o 
   4   3  10       14.17       24.29      5.44 o 
   5   3  10        7.89        0.25      8.82 o 
   6   3  10        0.22        2.96      3.60 o 
   7   3  10       29.46       34.23      5.49 o 
   8   3  10       15.37       10.83      4.24 o 
   9   3  10       35.52       32.11      5.37 o 
  10   3  10       12.99       12.03      4.45 o 
  11   3  10       11.17       17.57     11.55 o 
 -14   4  10        0.01       12.17      5.89 o 
 -13   4  10        3.03        4.39      4.99 o 
 -12   4  10      167.55      162.32     12.76 o 
 -11   4  10      113.67      113.31     10.17 o 
 -10   4  10       98.73       85.99      8.63 o 
  -9   4  10       90.27       81.49      8.25 o 
  -8   4  10        7.23        5.29      3.80 o 
  -7   4  10       14.52       15.25      4.11 o 
  -6   4  10       23.65       33.23      5.16 o 
  -5   4  10       92.93      102.38      8.41 o 
  -4   4  10        0.13        0.75      2.66 o 
  -3   4  10       87.00       62.07      5.94 o 
  -2   4  10      252.26      247.38     13.02 o 
  -1   4  10       68.88       63.17      5.41 o 
   0   4  10       69.30       67.50      6.20 o 
   1   4  10       40.27       57.22      5.83 o 
   2   4  10        6.51       14.72      4.58 o 
   3   4  10       16.98       24.49     10.62 o 
   4   4  10       21.24       16.16      5.08 o 
   5   4  10       58.39       45.09      7.25 o 
   6   4  10       14.04        9.83      4.34 o 
   7   4  10        3.77        4.07      4.20 o 
   8   4  10        1.51        4.53      4.62 o 
   9   4  10       52.30       44.72      7.03 o 
  10   4  10        8.98       17.34      5.36 o 
 -13   5  10      251.96      238.03     15.51 o 
 -12   5  10       13.76       13.73      5.42 o 
 -11   5  10        4.07       11.16      5.92 o 
 -10   5  10        3.07        2.07      5.13 o 
  -9   5  10        0.03        3.55      3.76 o 
  -8   5  10       35.42       34.76      6.04 o 
  -7   5  10      249.92      267.46     14.92 o 
  -6   5  10      481.38      426.29     16.67 o 
  -5   5  10        4.95        2.99      3.40 o 
  -4   5  10       24.46       16.60      4.32 o 
  -3   5  10        0.94        8.07      3.52 o 
  -2   5  10        0.52        8.19      3.48 o 
  -1   5  10       65.27       68.83      5.81 o 
   0   5  10       28.21       29.10      4.06 o 
   1   5  10      106.62      115.95      8.76 o 
   2   5  10      137.76      169.88     14.64 o 
   3   5  10       44.42       44.91      7.10 o 
   4   5  10        5.81       15.44      5.67 o 
   5   5  10      123.05      113.14     16.35 o 
   6   5  10       44.38       46.19      7.78 o 
   7   5  10       37.24       37.57      7.69 o 
   8   5  10       24.37       29.10      8.27 o 
   9   5  10       71.26       83.09     11.34 o 
 -12   6  10      133.26      131.60     11.80 o 
 -11   6  10       23.78       30.98      6.59 o 
 -10   6  10        6.85        3.14      4.29 o 
  -9   6  10        2.01        4.31      3.86 o 
  -8   6  10        8.37       -0.55      3.97 o 
  -7   6  10       51.77       55.60      7.20 o 
  -6   6  10        9.54       12.62      5.03 o 
  -5   6  10       57.26       70.43      7.66 o 
  -4   6  10       83.63       86.94      8.72 o 
  -3   6  10       79.88       90.18      8.35 o 
  -2   6  10       88.43       94.62      8.50 o 
  -1   6  10        8.51       10.19      3.99 o 
   0   6  10        3.65        9.82      3.99 o 
   1   6  10        0.21        3.47      5.03 o 
   2   6  10       24.86       39.38     11.22 o 
   3   6  10       33.09       33.77     10.21 o 
   4   6  10       61.26       50.45     11.43 o 
   5   6  10       41.58       90.52     14.89 o 
   6   6  10        0.63       -0.95      7.59 o 
   7   6  10       18.39       23.34     10.74 o 
   8   6  10       16.54       26.56      7.44 o 
 -10   7  10        4.53       10.95      5.21 o 
  -9   7  10        1.82        3.79      3.92 o 
  -8   7  10        2.16       10.27      4.36 o 
  -7   7  10       15.16        9.49      4.14 o 
  -6   7  10       19.49       14.78      4.96 o 
  -5   7  10        0.03       -1.25      4.03 o 
  -4   7  10        2.89        6.60      4.42 o 
  -3   7  10        0.35        5.44      4.37 o 
  -2   7  10        0.00        1.83      4.34 o 
  -1   7  10        2.40        5.30      4.72 o 
   0   7  10       29.14       23.08      9.09 o 
   6   7  10       17.32        3.94      8.40 o 
  -7   8  10        0.04       15.37      4.75 o 
  -6   8  10        9.98       11.43      4.56 o 
  -5   8  10        9.52       10.06      4.48 o 
  -4   8  10        1.55        5.74      7.74 o 
  -3   8  10        5.92        1.00      4.80 o 
  -2   8  10        0.96       -0.05      5.09 o 
  -1   8  10        0.07       12.29      7.79 o 
   0   8  10        0.18        6.16      8.02 o 
 -15   1  11        1.96       12.20      5.43 o 
 -14   1  11       13.33       28.52      6.50 o 
 -13   1  11        2.39        0.18      4.37 o 
 -12   1  11       25.92       41.35      5.25 o 
 -11   1  11       10.17       12.00      3.79 o 
 -10   1  11        8.32       10.45      3.85 o 
  -9   1  11      125.04      132.33      8.44 o 
  -8   1  11      138.55      146.49      8.80 o 
  -7   1  11        2.70        3.71      3.14 o 
  -6   1  11        6.73       15.53      4.63 o 
  -5   1  11        0.21        0.42      2.38 o 
  -4   1  11       21.82       23.97      3.66 o 
  -3   1  11      150.30      158.97     11.80 o 
  -2   1  11      369.59      367.69     11.94 o 
  -1   1  11      228.74      211.87     16.84 o 
   0   1  11       11.50       15.24      4.87 o 
   1   1  11      109.06      108.69     18.13 o 
   2   1  11       45.69       53.49      7.69 o 
   3   1  11       52.02       43.03      7.44 o 
   4   1  11        6.05        5.66      4.26 o 
   5   1  11       92.21       99.43     10.99 o 
   6   1  11      142.77      147.15     13.70 o 
   7   1  11       15.18       17.22      6.43 o 
   8   1  11        1.00       -2.45      4.58 o 
   9   1  11        1.44       -1.19      4.65 o 
  10   1  11        6.92        5.91      5.32 o 
 -15   2  11       16.20       30.25      8.06 o 
 -14   2  11       18.55       21.05      7.05 o 
 -13   2  11       55.53       54.83      7.72 o 
 -12   2  11      144.95      120.35     10.33 o 
 -11   2  11       94.56       95.53      9.23 o 
 -10   2  11       11.22       20.41      4.63 o 
  -9   2  11       88.53      100.99     10.16 o 
  -8   2  11        0.00        9.78      4.75 o 
  -7   2  11       18.82       25.16      4.02 o 
  -6   2  11      203.68      217.23     10.22 o 
  -5   2  11      288.35      286.20     10.64 o 
  -4   2  11       21.93       24.21      3.69 o 
  -3   2  11       34.47       26.42      3.82 o 
  -2   2  11      104.94      105.05      7.04 o 
  -1   2  11        0.02        1.66      2.46 o 
   0   2  11       39.03       42.41      7.24 o 
   1   2  11      112.41      113.34     13.76 o 
   2   2  11       85.98      126.11     11.88 o 
   3   2  11       12.08       23.37      5.91 o 
   4   2  11      104.09       98.43     10.49 o 
   5   2  11        4.98        6.45      4.66 o 
   6   2  11       19.45       22.37      6.20 o 
   7   2  11       15.99       20.63      5.57 o 
   8   2  11       25.24       29.67      7.32 o 
   9   2  11       80.88       87.92     11.30 o 
  10   2  11       45.09       37.23      8.66 o 
 -14   3  11       19.62       23.93      8.63 o 
 -13   3  11       61.92       80.20      9.45 o 
 -12   3  11        6.86        9.32      5.37 o 
 -11   3  11       32.66       35.29      5.94 o 
 -10   3  11       45.19       38.34      8.61 o 
  -9   3  11       99.83       84.35     10.69 o 
  -8   3  11      115.62      104.00      9.67 o 
  -7   3  11       70.09       77.42      7.59 o 
  -6   3  11       12.15       21.59      3.75 o 
  -5   3  11        1.90        3.38      2.83 o 
  -4   3  11        0.03        3.47      2.74 o 
  -3   3  11       42.41       38.17      4.50 o 
  -2   3  11      317.04      289.84     10.40 o 
  -1   3  11      406.97      362.97     16.25 o 
   0   3  11       29.98       39.46      6.62 o 
   1   3  11        1.07        1.72      3.58 o 
   2   3  11        9.60        2.88      5.57 o 
   3   3  11       25.67       23.28      5.72 o 
   4   3  11        0.54        5.76      4.33 o 
   5   3  11      182.75      161.56     14.07 o 
   6   3  11       59.34       59.74      8.92 o 
   7   3  11       21.34       33.71     17.91 o 
   8   3  11       26.87       35.99      7.56 o 
   9   3  11       10.47        5.95      5.91 o 
  10   3  11       14.69       28.60      7.08 o 
 -13   4  11       24.87       27.81      6.55 o 
 -12   4  11       27.63       27.64      6.72 o 
 -11   4  11        3.67        5.31      4.25 o 
 -10   4  11        0.48        6.12      5.43 o 
  -9   4  11        4.76        7.68      5.51 o 
  -8   4  11        7.03        6.64      4.01 o 
  -7   4  11        2.99       11.46      4.22 o 
  -6   4  11      199.08      170.37     11.45 o 
  -5   4  11       77.96       92.61      8.30 o 
  -4   4  11        0.02       -0.56      3.10 o 
  -3   4  11        2.28        1.74      4.10 o 
  -2   4  11      101.75       97.01      7.23 o 
  -1   4  11        6.03        8.76      3.20 o 
   0   4  11        2.71        8.62      4.45 o 
   1   4  11       28.28       49.98      8.00 o 
   2   4  11       16.78       14.70      5.28 o 
   3   4  11       15.28       31.46      6.35 o 
   4   4  11      137.78      137.82     16.74 o 
   5   4  11       42.66       42.49      8.46 o 
   6   4  11       26.33       32.26      7.65 o 
   7   4  11        3.05        7.74      9.07 o 
   8   4  11        1.84        0.50      8.14 o 
   9   4  11        1.83        8.04      8.19 o 
 -12   5  11       10.65        8.90      4.96 o 
 -11   5  11        0.01        5.21      4.71 o 
 -10   5  11        0.00        5.59      3.95 o 
  -9   5  11        3.04        6.73      4.01 o 
  -8   5  11       11.52        8.16      3.93 o 
  -7   5  11        1.32       -0.83      3.66 o 
  -6   5  11        0.50        4.11      3.78 o 
  -5   5  11        3.13        3.30      4.74 o 
  -4   5  11        4.73        5.89      3.83 o 
  -3   5  11        0.38        0.58      3.68 o 
  -2   5  11        1.42       -1.60      3.31 o 
  -1   5  11        0.33        4.61      3.67 o 
   0   5  11       19.69       32.48      5.23 o 
   1   5  11       24.41       39.07      7.58 o 
   2   5  11        1.99        1.42      4.52 o 
   3   5  11        0.31        8.78      5.28 o 
   4   5  11        4.70        5.31      5.27 o 
   5   5  11        0.01       11.53      8.26 o 
   6   5  11       16.72        5.08      8.26 o 
   7   5  11       23.17       28.85     10.93 o 
 -11   6  11        0.01       -2.25      6.18 o 
 -10   6  11        4.06       11.27      5.49 o 
  -9   6  11        4.29        7.73      4.15 o 
  -8   6  11        2.74        2.15      4.07 o 
  -7   6  11        0.86        9.96      4.39 o 
  -6   6  11       25.03       27.93      5.64 o 
  -5   6  11       17.04       15.16      4.98 o 
  -4   6  11       48.27       47.15      6.66 o 
  -3   6  11       18.19       21.48      5.50 o 
  -2   6  11       10.60       10.38      4.43 o 
  -1   6  11       37.04       37.10      7.85 o 
   0   6  11        8.17        9.71      8.97 o 
   1   6  11        4.01        3.03      7.61 o 
   2   6  11       53.53       46.66     11.72 o 
   3   6  11       29.75       42.29     11.07 o 
   4   6  11        5.83       14.80      8.26 o 
   5   6  11       13.92       25.18     10.55 o 
  -8   7  11       16.89       10.88      5.72 o 
  -7   7  11      125.56      135.98     11.10 o 
  -6   7  11       56.25       56.48      7.14 o 
  -5   7  11       28.91       39.39      6.25 o 
  -4   7  11       49.76       56.05      7.18 o 
  -3   7  11       40.78       38.05      6.36 o 
  -2   7  11       14.03       16.01      5.05 o 
  -1   7  11       29.77       27.78      9.78 o 
  -3   8  11       45.97       57.30      8.47 o 
  -2   8  11        1.17        7.63      5.30 o 
  -1   8  11       39.73       35.99      9.74 o 
 -14   0  12       80.16       62.07     14.99 o 
 -13   0  12       86.57       89.97     11.39 o 
 -12   0  12       61.65       60.72      9.36 o 
 -11   0  12        0.02        2.62      4.63 o 
 -10   0  12       11.37       15.76      5.43 o 
  -9   0  12        0.80       -0.10      5.36 o 
  -8   0  12      156.86      139.54     13.66 o 
  -7   0  12      212.97      227.31     18.07 o 
  -6   0  12       38.31       57.08      7.79 o 
  -5   0  12       27.16       33.19      6.46 o 
  -4   0  12      129.10      150.61     12.44 o 
  -3   0  12      204.47      201.59     13.90 o 
  -2   0  12      123.47      127.00     11.11 o 
  -1   0  12      472.13      484.50     31.93 o 
   0   0  12       90.10       81.57     14.30 o 
   1   0  12       11.64        0.67      5.82 o 
   2   0  12       12.78       11.77      7.04 o 
   3   0  12       48.34       60.12     12.55 o 
   4   0  12      161.96      116.63     16.97 o 
   5   0  12       56.21       59.35     13.10 o 
   6   0  12       66.79       57.87     11.86 o 
   7   0  12       90.84       87.18     16.23 o 
   8   0  12        6.80        5.32      7.11 o 
   9   0  12       36.91       40.33     10.81 o 
 -14   1  12       13.95       29.71      6.59 o 
 -13   1  12        1.17       -0.64      4.53 o 
 -12   1  12       65.94       64.22     10.11 o 
 -11   1  12      217.86      223.70     11.53 o 
 -10   1  12        3.56       12.78      3.82 o 
  -9   1  12       36.41       30.25      4.44 o 
  -8   1  12       97.31       86.56      7.03 o 
  -7   1  12        4.52       11.18      3.16 o 
  -6   1  12      157.83      135.39      8.45 o 
  -5   1  12      360.31      344.58     12.20 o 
  -4   1  12        5.28        6.69      2.93 o 
  -3   1  12      164.19      161.07      8.88 o 
  -2   1  12      276.62      276.50     10.64 o 
  -1   1  12      151.70      161.73     13.81 o 
   0   1  12        0.50        1.00      6.13 o 
   1   1  12      150.18      143.64     13.17 o 
   2   1  12      132.44      119.79     12.39 o 
   3   1  12        6.84        0.49      4.50 o 
   4   1  12        5.76       14.48      5.28 o 
   5   1  12       16.56       12.73      5.61 o 
   6   1  12       12.72       21.66      6.33 o 
   7   1  12       23.23       26.12      9.56 o 
   8   1  12        6.32        1.23      4.70 o 
   9   1  12        0.26        9.05      5.07 o 
 -14   2  12       42.11       57.40      9.02 o 
 -13   2  12       47.26       33.68      6.73 o 
 -12   2  12        0.15        9.03     10.29 o 
 -11   2  12       55.92       64.31      9.97 o 
 -10   2  12        2.09       -0.20      3.69 o 
  -9   2  12       22.94       23.28      4.41 o 
  -8   2  12        1.35        3.89      3.33 o 
  -7   2  12      100.74      103.44      7.65 o 
  -6   2  12       86.68       96.25      7.38 o 
  -5   2  12        4.15        7.48      3.25 o 
  -4   2  12       56.76       63.71      5.91 o 
  -3   2  12       11.27       12.66      3.37 o 
  -2   2  12        0.39        7.40      3.01 o 
  -1   2  12       11.22       11.92      4.84 o 
   0   2  12        0.75        9.91      4.58 o 
   1   2  12        3.19        2.44      4.18 o 
   2   2  12        0.28        7.16      4.71 o 
   3   2  12       10.16        9.44      4.98 o 
   4   2  12        9.14       12.70      5.58 o 
   5   2  12       11.01        8.36      8.46 o 
   6   2  12        6.59        2.76      4.79 o 
   7   2  12        2.81        3.17      4.86 o 
   8   2  12        0.03        6.33      5.55 o 
   9   2  12       19.51       12.81      6.30 o 
 -13   3  12        0.17        8.48      5.58 o 
 -12   3  12        2.91        8.43      5.35 o 
 -11   3  12        0.13        6.83      4.17 o 
 -10   3  12        9.45        9.41      4.39 o 
  -9   3  12       32.71       36.57      5.84 o 
  -8   3  12        0.30       -3.10      4.12 o 
  -7   3  12       11.11       14.27      5.44 o 
  -6   3  12        0.06        2.60      2.97 o 
  -5   3  12        9.06       12.42      3.75 o 
  -4   3  12        4.72       12.00      3.60 o 
  -3   3  12       15.34       18.41      3.85 o 
  -2   3  12       40.50       57.85      5.45 o 
  -1   3  12        0.43        9.28      4.83 o 
   0   3  12       10.04       14.06      5.41 o 
   1   3  12        6.29        3.48      3.96 o 
   2   3  12       24.56       34.94      9.81 o 
   3   3  12       13.85       20.21      6.06 o 
   4   3  12       12.46        8.24      5.22 o 
   5   3  12       19.23       26.70      9.24 o 
   6   3  12        6.76       16.54      5.71 o 
   7   3  12        4.13        0.73      6.69 o 
   8   3  12        0.08        8.43      6.68 o 
 -12   4  12       37.74       45.52     12.91 o 
 -11   4  12       12.18       11.16      4.44 o 
 -10   4  12        0.04        0.34      4.01 o 
  -9   4  12       21.82       15.43      4.58 o 
  -8   4  12       51.72       52.15      6.70 o 
  -7   4  12        2.04        7.59      4.17 o 
  -6   4  12       30.34       33.56      5.71 o 
  -5   4  12       61.17       63.00      7.24 o 
  -4   4  12       25.25       17.17      4.60 o 
  -3   4  12        0.14        1.48      3.18 o 
  -2   4  12       58.93       69.50      6.19 o 
  -1   4  12      137.03      146.63     13.31 o 
   0   4  12       26.98       25.96     10.13 o 
   1   4  12        3.95        4.40      5.30 o 
   2   4  12       14.58       38.61      7.61 o 
   3   4  12        9.87       16.30      5.74 o 
   4   4  12       11.70       18.69     15.77 o 
   5   4  12        3.90       11.18      6.01 o 
   6   4  12      168.01      159.95     15.12 o 
   7   4  12       18.18       11.02      6.18 o 
 -11   5  12       55.40       72.29      8.22 o 
 -10   5  12       39.38       49.73     12.46 o 
  -9   5  12       50.71       54.26      7.07 o 
  -8   5  12        6.47        9.11      4.55 o 
  -7   5  12       13.47        3.30      4.08 o 
  -6   5  12       11.14       19.68      4.76 o 
  -5   5  12       63.82       68.06      7.79 o 
  -4   5  12       36.06       38.30      6.25 o 
  -3   5  12       35.03       50.20      6.79 o 
  -2   5  12       55.46       66.35      7.42 o 
  -1   5  12       59.02       51.02     13.29 o 
   0   5  12        0.02       -0.30     10.99 o 
   1   5  12        0.07        7.76      5.51 o 
   2   5  12       53.38       61.82      9.52 o 
   3   5  12       66.53       95.21     11.31 o 
   4   5  12       16.03       25.99      9.40 o 
   5   5  12       24.93       17.80     10.67 o 
   6   5  12        3.71        8.93     10.36 o 
  -9   6  12        1.31        7.14      4.44 o 
  -8   6  12        2.28        4.70      4.20 o 
  -7   6  12       50.11       73.40      8.42 o 
  -6   6  12      169.60      202.19     13.59 o 
  -5   6  12       36.99       49.66      7.05 o 
  -4   6  12        1.36       -0.42      4.24 o 
  -3   6  12       14.35       19.45      5.18 o 
  -2   6  12       15.93        9.01      5.73 o 
  -1   6  12       10.03       10.12      9.64 o 
   0   6  12        0.37        4.39      8.73 o 
   1   6  12       11.61       13.17      9.07 o 
   4   6  12        0.69       19.04     10.07 o 
  -6   7  12        3.11       -0.97      3.95 o 
  -5   7  12        0.27        1.78      8.89 o 
  -4   7  12        0.00       -2.59      4.51 o 
  -3   7  12       10.49       29.57      8.65 o 
  -2   7  12       17.40       22.27      7.05 o 
 -13   1  13        5.37       14.05      7.08 o 
 -12   1  13       12.88       19.18      4.62 o 
 -11   1  13       63.60       70.68      6.99 o 
 -10   1  13        6.37        7.15      4.13 o 
  -9   1  13        2.05        7.67      3.67 o 
  -8   1  13       24.41       28.75      4.64 o 
  -7   1  13       42.00       41.07      5.22 o 
  -6   1  13        7.16       13.63      3.96 o 
  -5   1  13       26.93       27.15      5.25 o 
  -4   1  13       17.61       23.40      4.16 o 
  -3   1  13       41.52       44.47      6.58 o 
  -2   1  13       40.34       45.77      8.03 o 
  -1   1  13       88.64      100.37     11.80 o 
   0   1  13      117.23      131.21     13.03 o 
   1   1  13       20.08       23.13      6.44 o 
   2   1  13        0.28        2.55      5.82 o 
   3   1  13        0.29        1.53      4.31 o 
   4   1  13       88.44       92.43     11.46 o 
   5   1  13       42.73       41.75      7.90 o 
   6   1  13        3.22        8.92      5.52 o 
   7   1  13       38.20       30.85      6.86 o 
   8   1  13        4.17       -0.16      5.20 o 
 -12   2  13        4.14        4.37      3.95 o 
 -11   2  13       28.55       24.92      5.65 o 
 -10   2  13       47.18       59.55      7.13 o 
  -9   2  13       65.36       59.69      8.82 o 
  -8   2  13      101.96      123.85      8.83 o 
  -7   2  13       55.49       51.65      6.52 o 
  -6   2  13        8.96       13.96      4.18 o 
  -5   2  13       11.04       14.81      3.77 o 
  -4   2  13      207.85      210.97     10.84 o 
  -3   2  13        0.03        3.40      3.52 o 
  -2   2  13       66.92      109.62     12.36 o 
  -1   2  13      116.70      134.01     13.16 o 
   0   2  13      123.55      131.45     13.33 o 
   1   2  13       48.57       48.62      8.61 o 
   2   2  13       40.36       49.75      8.58 o 
   3   2  13       71.91       58.48      8.77 o 
   4   2  13        7.81        6.57      8.15 o 
   5   2  13        9.91        4.60      5.42 o 
   6   2  13       14.27       11.50      5.82 o 
   7   2  13       19.67       25.54      6.94 o 
 -12   3  13      150.09      133.16     11.41 o 
 -11   3  13       27.30       22.49      5.05 o 
 -10   3  13        0.73        5.33      5.36 o 
  -9   3  13       20.77       23.21      5.47 o 
  -8   3  13        0.44        8.55      4.34 o 
  -7   3  13       13.70       12.61      4.81 o 
  -6   3  13       93.21      106.25      9.82 o 
  -5   3  13      242.07      266.02     12.18 o 
  -4   3  13       37.12       41.31      5.20 o 
  -3   3  13       30.34       36.93      4.89 o 
  -2   3  13        0.59        1.45      5.67 o 
  -1   3  13       41.62       49.76      8.79 o 
   0   3  13       53.47       60.73     13.03 o 
   1   3  13       18.26       13.45      5.60 o 
   2   3  13       31.75       50.39      8.54 o 
   3   3  13       10.27       19.18      6.07 o 
   4   3  13       33.28       33.00      7.82 o 
   5   3  13        6.89       13.33      5.83 o 
   6   3  13        9.80       21.17     12.23 o 
   7   3  13       15.15       35.37      8.35 o 
 -11   4  13       35.87       45.41      6.88 o 
 -10   4  13        7.93       15.32      4.58 o 
  -9   4  13       33.11       36.38      6.28 o 
  -8   4  13       37.92       32.71     12.89 o 
  -7   4  13       38.57       36.70      6.07 o 
  -6   4  13       48.78       42.11      6.10 o 
  -5   4  13       11.04        2.24      6.60 o 
  -4   4  13       32.64       32.33      5.64 o 
  -3   4  13       10.14        9.11      4.91 o 
  -2   4  13        5.32       16.14      5.72 o 
  -1   4  13        1.73        4.21      5.46 o 
   0   4  13       29.19       36.31     18.48 o 
   1   4  13       29.25       35.62      7.65 o 
   2   4  13        3.94        4.30      8.30 o 
   3   4  13       42.88       60.99      9.77 o 
   4   4  13       18.95       23.86      8.16 o 
   5   4  13        0.01        9.02      6.01 o 
  -9   5  13       25.22       37.63     15.79 o 
  -8   5  13       27.20       25.70      7.49 o 
  -7   5  13        0.46        2.43      4.08 o 
  -6   5  13       19.62       33.54      6.26 o 
  -5   5  13       42.71       41.27      6.56 o 
  -4   5  13        2.47        1.51      4.21 o 
  -3   5  13        1.09       -0.04      5.10 o 
  -2   5  13       46.00       47.87     12.36 o 
  -1   5  13        0.14        7.09      8.35 o 
   0   5  13       47.81       51.95     13.39 o 
   1   5  13        2.65       10.82      6.07 o 
   2   5  13       11.82       22.94      6.91 o 
   3   5  13        3.95       10.49      5.88 o 
   4   5  13       26.38       33.17      7.36 o 
  -6   6  13        7.57       11.80      4.45 o 
  -5   6  13        1.76       -3.27      4.16 o 
  -4   6  13        3.13       10.95      4.46 o 
  -3   6  13        0.42       -1.11      5.05 o 
  -2   6  13        1.42        6.09      7.02 o 
  -1   6  13       45.63       33.82     11.29 o 
   0   6  13        2.86       24.13      9.47 o 
   1   6  13        0.01        6.78      7.83 o 
 -11   0  14       74.51       75.77     10.37 o 
 -10   0  14      119.35      151.96     14.81 o 
  -9   0  14      115.45      108.90     12.35 o 
  -8   0  14        5.08        0.07      4.92 o 
  -7   0  14        0.49       -0.35      5.09 o 
  -6   0  14        2.47       -2.90      4.91 o 
  -5   0  14       55.23       62.47      9.36 o 
  -4   0  14      265.01      277.81     18.37 o 
  -3   0  14       92.73      110.76     18.73 o 
  -2   0  14      142.74      165.76     22.39 o 
  -1   0  14       24.03       25.80      9.52 o 
   0   0  14        1.09        4.08      7.11 o 
   1   0  14        0.01        4.15      7.09 o 
   2   0  14       46.09       30.88     10.86 o 
   3   0  14       18.84       35.27     10.24 o 
   4   0  14       90.93       66.49     14.58 o 
   5   0  14       92.50       80.42     15.46 o 
   6   0  14       13.48       28.33     10.55 o 
 -11   1  14       24.39       23.61      6.56 o 
 -10   1  14       24.03       31.16      8.03 o 
  -9   1  14       51.92       57.45      6.32 o 
  -8   1  14       20.15       17.66      5.20 o 
  -7   1  14        0.02        3.20      3.55 o 
  -6   1  14       85.98       99.88      8.24 o 
  -5   1  14      297.88      292.14     13.18 o 
  -4   1  14        0.32       11.12      3.91 o 
  -3   1  14        4.93        6.28      5.97 o 
  -2   1  14       23.44       24.82      6.89 o 
  -1   1  14       23.29       26.73      7.56 o 
   0   1  14      104.90      106.57     14.71 o 
   1   1  14      144.45      153.38     18.33 o 
   2   1  14       15.42       19.93      6.79 o 
   3   1  14       10.82       16.15     10.69 o 
   4   1  14        0.63        0.73      7.54 o 
   5   1  14        0.45        8.03      5.54 o 
   6   1  14       10.03       13.42      6.31 o 
 -11   2  14        6.08        6.38      5.27 o 
 -10   2  14        0.07        5.17      4.13 o 
  -9   2  14       17.15       25.86      5.53 o 
  -8   2  14       14.34       19.48      4.69 o 
  -7   2  14       11.94       12.20      4.28 o 
  -6   2  14       26.75       21.09      6.05 o 
  -5   2  14       54.99       54.02      6.16 o 
  -4   2  14       31.28       41.07      5.41 o 
  -3   2  14       21.81       20.21     13.73 o 
  -2   2  14        3.12        4.30      5.37 o 
  -1   2  14        0.73       11.46      9.30 o 
   0   2  14       23.38       49.53      8.51 o 
   1   2  14        4.15       16.10      6.29 o 
   2   2  14       20.44       22.33      6.73 o 
   3   2  14       34.86       39.69     18.33 o 
   4   2  14       28.72       26.37      7.08 o 
   5   2  14        3.55       16.75      6.40 o 
 -10   3  14        3.89        8.21      4.41 o 
  -9   3  14        0.63        4.78      4.20 o 
  -8   3  14        9.57       13.44      4.90 o 
  -7   3  14       47.64       41.37      6.55 o 
  -6   3  14        0.21        2.22      7.97 o 
  -5   3  14       23.72       23.89      4.91 o 
  -4   3  14        3.00        1.80      3.57 o 
  -3   3  14        9.65        6.71     11.79 o 
  -2   3  14       35.17       39.50      8.34 o 
  -1   3  14       67.32       78.89     12.47 o 
   0   3  14       42.10       41.98      8.50 o 
   1   3  14        1.48        7.68      5.91 o 
   2   3  14        2.39        9.18      6.06 o 
   3   3  14        0.08        9.18      5.86 o 
   4   3  14       41.48       46.97     12.54 o 
  -8   4  14        1.12        1.01      4.03 o 
  -7   4  14        0.82       13.25      4.80 o 
  -6   4  14       18.03       12.57      8.75 o 
  -5   4  14       22.81       30.69      8.35 o 
  -4   4  14       24.15       27.59      7.31 o 
  -3   4  14        0.13       -0.33      7.09 o 
  -2   4  14       59.90       53.30      9.04 o 
  -1   4  14       52.19       48.53      8.61 o 
   0   4  14        5.79       12.03      9.65 o 
   1   4  14        4.19       10.98      8.10 o 
   2   4  14        0.35       16.45      6.64 o 
   3   4  14        0.27       11.87      7.09 o 
  -6   5  14       87.80       76.25      8.31 o 
  -5   5  14       41.07       52.21      9.39 o 
  -4   5  14        5.08       17.02      6.22 o 
  -3   5  14        0.21       -3.72      7.71 o 
  -2   5  14        2.94       -0.72      8.23 o 
  -1   5  14       28.40       48.68     12.62 o 
   0   5  14       62.78       70.09     15.15 o 
   1   5  14       13.93       10.13      7.76 o 
  -9   1  15       47.71       60.31      6.44 o 
  -8   1  15        9.26       15.73      4.40 o 
  -7   1  15        1.45        3.55      3.68 o 
  -6   1  15        2.48       12.85      5.50 o 
  -5   1  15       13.48       14.89      4.36 o 
  -4   1  15        0.79        9.44      6.35 o 
  -3   1  15        4.07        7.26      6.69 o 
  -2   1  15       28.14       27.91      7.65 o 
  -1   1  15       62.84       83.60     11.56 o 
   0   1  15        2.04       -0.39      5.60 o 
   1   1  15        0.27       16.82      6.49 o 
   2   1  15        5.03       16.69      6.79 o 
   3   1  15       14.50       23.10      7.21 o 
  -8   2  15       16.92       26.94      8.49 o 
  -7   2  15        2.27        1.92      3.91 o 
  -6   2  15        9.69       15.46      4.61 o 
  -5   2  15       73.25       70.51      9.35 o 
  -4   2  15       52.83       80.66     30.20 o 
  -3   2  15       15.86       15.16      7.03 o 
  -2   2  15       57.60       57.08      9.66 o 
  -1   2  15        8.88       15.60      6.59 o 
   0   2  15       29.60       46.64     13.33 o 
   1   2  15       37.38       40.27      8.19 o 
   2   2  15       28.52       29.91      6.81 o 
   3   2  15        0.06        1.73      6.11 o 
  -7   3  15       25.02       24.13      9.70 o 
  -6   3  15       58.51       67.23     11.90 o 
  -5   3  15        0.82       -1.04      4.03 o 
  -4   3  15       36.30       54.43      9.54 o 
  -3   3  15        1.57        5.69      6.28 o 
  -2   3  15       12.33       24.85     10.42 o 
  -1   3  15       36.24       46.56     12.19 o 
   0   3  15       24.17       27.18      7.29 o 
   1   3  15       11.08       11.21     13.69 o 
  -4   4  15        6.72       28.30     10.81 o 
  -3   4  15       15.39       16.13      9.33 o 
  -2   4  15        0.85        8.26      8.04 o 
  -1   4  15        0.03       12.86     10.19 o 
  -6   0  16        0.02       13.89      9.33 o 
  -5   0  16        0.68       16.75     10.07 o 
  -4   0  16       32.90       76.68     16.13 o 
  -3   0  16       47.49       46.01     12.70 o 
  -2   0  16        1.63        4.65      9.43 o 
  -1   0  16       49.43       37.68     12.31 o 
  -5   1  16        2.32       21.93      8.09 o 
  -4   1  16        7.72       28.54     12.19 o 
  -3   1  16       18.25       23.28      7.86 o 
  -2   1  16       15.06       21.13      7.50 o 
  -1   1  16       10.46       17.72      7.57 o 
                                                 
