# Supplementary material for: 2,3-Diphenyl-2,3,5,6-tetra­hydro-4H-1,3-thia­zin-4-one
Source: Acta Crystallogr Sect E Struct Rep Online. 2014 Jan 15;70(Pt 2):o133. doi: 10.1107/S1600536814000324 (PMC3998299; doi:10.1107/S1600536814000324)
Supplement: Supplementary file 3 [file e-70-0o133-Isup3.mol]

  ACD/Labs11071310212D

 19 21  0  0  0  0  0  0  0  0  1 V2000
   22.9195  -12.5020    0.0000 N   0  0  0  0  0  0  0  0  0  0  0  0
   22.9195  -13.8320    0.0000 C   0  0  0  0  0  0  0  0  0  0  0  0
   21.7676  -11.8370    0.0000 C   0  0  0  0  0  0  0  0  0  0  0  0
   21.7676  -14.4970    0.0000 S   0  0  0  0  0  0  0  0  0  0  0  0
   20.6158  -12.5020    0.0000 C   0  0  0  0  0  0  0  0  0  0  0  0
   20.6158  -13.8320    0.0000 C   0  0  0  0  0  0  0  0  0  0  0  0
   21.7677  -10.5070    0.0000 O   0  0  0  0  0  0  0  0  0  0  0  0
   24.0713  -11.8370    0.0000 C   0  0  0  0  0  0  0  0  0  0  0  0
   24.0713  -10.5070    0.0000 C   0  0  0  0  0  0  0  0  0  0  0  0
   25.2232  -12.5020    0.0000 C   0  0  0  0  0  0  0  0  0  0  0  0
   25.2232   -9.8420    0.0000 C   0  0  0  0  0  0  0  0  0  0  0  0
   26.3750  -11.8370    0.0000 C   0  0  0  0  0  0  0  0  0  0  0  0
   26.3750  -10.5070    0.0000 C   0  0  0  0  0  0  0  0  0  0  0  0
   24.0713  -14.4970    0.0000 C   0  0  0  0  0  0  0  0  0  0  0  0
   25.2231  -13.8321    0.0000 C   0  0  0  0  0  0  0  0  0  0  0  0
   24.0713  -15.8271    0.0000 C   0  0  0  0  0  0  0  0  0  0  0  0
   26.3750  -14.4972    0.0000 C   0  0  0  0  0  0  0  0  0  0  0  0
   25.2231  -16.4921    0.0000 C   0  0  0  0  0  0  0  0  0  0  0  0
   26.3749  -15.8271    0.0000 C   0  0  0  0  0  0  0  0  0  0  0  0
  2  1  1  0  0  0  0
  3  1  1  0  0  0  0
  4  2  1  0  0  0  0
  5  3  1  0  0  0  0
  6  4  1  0  0  0  0
  6  5  1  0  0  0  0
  3  7  2  0  0  0  0
  9  8  1  0  0  0  0
 10  8  2  0  0  0  0
 11  9  2  0  0  0  0
 12 10  1  0  0  0  0
 13 11  1  0  0  0  0
 13 12  2  0  0  0  0
  1  8  1  0  0  0  0
 15 14  1  0  0  0  0
 16 14  2  0  0  0  0
 17 15  2  0  0  0  0
 18 16  1  0  0  0  0
 19 17  1  0  0  0  0
 19 18  2  0  0  0  0
  2 14  1  0  0  0  0
M  END
